# Supplementary material for: Targeting de novo loss-of-function variants in constrained disease genes improves diagnostic rates in the 100,000 Genomes Project
Source: Hum Genet. 2022 Dec 7;142(3):351–62. doi: 10.1007/s00439-022-02509-x (PMC9950176; doi:10.1007/s00439-022-02509-x)
Supplement: Supplementary file 1 — Supplementary file1 Supplementary Data 1: Summary of high-level phenotypes in 100,000 Genomes Project (XLSX 20 KB) [file 439_2022_2509_MOESM1_ESM.xlsx]

## Sheet: Sheet1
Normalised disease	Count	%
Intellectual disability	4569	16.5627
Cystic kidney disease	1184	4.29203
Epilepsy plus other features	1150	4.16878
Ultra-rare undescribed monogenic disorders	981	3.55615
Rod-cone dystrophy	934	3.38578
Congenital Anomaly of the Kidneys and Urinary Tract (CAKUT)	847	3.0704
Hereditary ataxia	821	2.97615
Hypertrophic Cardiomyopathy	697	2.52664
Charcot-Marie-Tooth disease	538	1.95026
Familial Thoracic Aortic Aneurysm Disease	521	1.88864
Inherited macular dystrophy	452	1.63851
Early onset and familial Parkinson%#27	436	1.58051
Hereditary spastic paraplegia	415	1.50439
Familial Hypercholesterolaemia	366	1.32676
Congenital hearing impairment	361	1.30863
Congenital myopathy	335	1.21438
IUGR and IGF abnormalities	331	1.19988
Epileptic encephalopathy	311	1.12738
Mitochondrial disorders	309	1.12013
Early onset dystonia	294	1.06576
Familial breast cancer	294	1.06576
Osteogenesis imperfecta	292	1.05851
Dilated Cardiomyopathy	262	0.949757
Undiagnosed monogenic disorder seen in a specialist genetics clinic	261	0.946132
Multiple bowel polyps	247	0.895382
Multiple Tumours	200	0.725005
Syndromic congenital heart disease	192	0.696005
Unexplained kidney failure in young people	187	0.67788
Unexplained skeletal dysplasia	184	0.667005
Extreme early-onset hypertension	175	0.63438
Primary immunodeficiency	173	0.62713
Limb girdle muscular dystrophy	172	0.623505
Familial breast and or ovarian cancer	169	0.61263
Developmental macular and foveal dystrophy	162	0.587254
Proteinuric renal disease	158	0.572754
Renal tract calcification (or Nephrolithiasis or nephrocalcinosis)	158	0.572754
Exceptionally young adult onset cancer	151	0.547379
Brugada syndrome	149	0.540129
Non-CF bronchiectasis	147	0.532879
Undiagnosed metabolic disorders	147	0.532879
Brain channelopathy	138	0.500254
Distal myopathies	138	0.500254
Inherited optic neuropathies	137	0.496629
Familial haematuria	128	0.464003
Cataracts	123	0.445878
Familial pulmonary fibrosis	118	0.427753
Hereditary haemorrhagic telangiectasia	113	0.409628
Arrhythmogenic Right Ventricular Cardiomyopathy	110	0.398753
Multiple endocrine tumours	109	0.395128
Syndromic cleft lip and or cleft palate	109	0.395128
Arthrogryposis	108	0.391503
Malformations of cortical development	107	0.387878
Rhabdomyolysis and metabolic muscle disorders	105	0.380628
Early onset dementia (encompassing fronto-temporal dementia and prion disease)	104	0.377003
Congenital hearing impairment (profound/severe)	101	0.366128
Long QT syndrome	97	0.351628
Severe multi-system atopic disease with high IgE	95	0.344378
VACTERL-like phenotypes	95	0.344378
Familial colon cancer	94	0.340753
Familial congenital heart disease	91	0.329877
A- or hypo-gammaglobulinaemia	90	0.326252
Familial Genetic Generalised Epilepsies	90	0.326252
Complex Parkinsonism (includes pallido-pyramidal syndromes)	89	0.322627
Craniosynostosis syndromes	88	0.319002
Paediatric motor neuronopathies	88	0.319002
Congenital muscular dystrophy	82	0.297252
Classical tuberous sclerosis	81	0.293627
Lipoedema disease	81	0.293627
Classical Ehlers-Danlos Syndrome	77	0.279127
Cone Dysfunction Syndrome	75	0.271877
Autosomal dominant deafness	72	0.261002
Neurofibromatosis Type 1	72	0.261002
Infantile nystagmus	71	0.257377
Ocular coloboma	70	0.253752
Anophthalmia or microphthamia	68	0.246502
Skeletal Muscle Channelopathies	68	0.246502
intellectual disability	67	0.242877
Ketotic hypoglycaemia	67	0.242877
Leber Congenital Amaurosis or Early-Onset Severe Retinal Dystrophy	67	0.242877
Inherited white matter disorders	63	0.228377
Periodic fever syndromes and amyloidosis	63	0.228377
Glaucoma (developmental)	62	0.224752
Congenital anaemias	60	0.217502
Renal tract calcification (or Nephrolithiasis/nephrocalcinosis)	60	0.217502
Ectodermal dysplasia without a known gene mutation	58	0.210252
Amyotrophic lateral sclerosis or motor neuron disease	56	0.203002
Palmoplantar keratoderma and erythrokeratodermas	56	0.203002
Significant early-onset obesity with or without other endocrine features and short stature	55	0.199376
Primary ciliary dyskinesia	54	0.195751
Silver Russell syndrome	52	0.188501
CAKUT	51	0.184876
Cerebellar hypoplasia	50	0.181251
Primary lymphoedema	50	0.181251
Rod Dysfunction Syndrome	50	0.181251
Familial exudative vitreoretinopathy	48	0.174001
Neuro-endocrine Tumours- PCC and PGL	48	0.174001
Renal tubular acidosis	48	0.174001
Familial Focal Epilepsies	47	0.170376
Autosomal recessive congenital ichthyosis	46	0.166751
Combined B and T cell defect	46	0.166751
Left Ventricular Noncompaction Cardiomyopathy	46	0.166751
Severe familial anorexia	46	0.166751
Disorders of sex development	43	0.155876
Ductal plate malformation	43	0.155876
Inherited bleeding and or platelet disorders	43	0.155876
Kallmann syndrome	43	0.155876
Atypical haemolytic uraemic syndrome	42	0.152251
Genodermatoses with malignancies	42	0.152251
Meige disease	41	0.148626
Bardet-Biedl Syndrome	40	0.145001
Noonan syndrome	40	0.145001
Corneal abnormalities	39	0.141376
Idiopathic hypogonadotropic hypogonadism	37	0.134126
Kyphoscoliotic Ehlers-Danlos syndrome	37	0.134126
Dilated Cardiomyopathy (DCM)	36	0.130501
Early onset and familial Parkinson's Disease	36	0.130501
Epidermolysis bullosa	34	0.123251
Idiopathic ventricular fibrillation	34	0.123251
Bilateral microtia	33	0.119626
Stickler syndrome	32	0.116001
CAKUT::Congenital Anomaly of the Kidneys and Urinary Tract (CAKUT)	30	0.108751
Familial or syndromic hypoparathyroidism	30	0.108751
Ehlers-Danlos syndrome type 3	29	0.105126
Kleine-Levin syndrome and other inherited sleep disorders	29	0.105126
Posterior segment abnormalities	29	0.105126
Sotos syndrome	29	0.105126
Congenital hypothyroidism	28	0.101501
Familial cerebral small vessel disease	28	0.101501
Juvenile dermatomyositis	28	0.101501
Moyamoya disease	28	0.101501
Multiple Epiphyseal Dysplasia	28	0.101501
Primary Microcephaly - Microcephalic Dwarfism Spectrum	28	0.101501
Fallots tetralogy	26	0.0942507
Catecholaminergic Polymorphic Ventricular Tachycardia	25	0.0906257
Dilated Cardiomyopathy and conduction defects	25	0.0906257
Ear malformations with hearing impairment	25	0.0906257
Familial tumour syndromes of the central and peripheral nervous system	25	0.0906257
intellectual-disability	25	0.0906257
Leber Congenital Amaurosis / Early-Onset Severe Retinal Dystrophy	25	0.0906257
Single autosomal recessive mutation in rare disease	25	0.0906257
Primary membranoproliferative glomerulonephritis	24	0.0870007
Congenital adrenal hypoplasia	23	0.0833756
Early onset dementia	23	0.0833756
Kabuki syndrome	23	0.0833756
Coarse facial features including Coffin-Siris-like disorders	22	0.0797506
Primary ciliary disorders	22	0.0797506
Apparent aplastic anaemia or paroxysmal nocturnal haemoglobinuria	21	0.0761256
Atypical Beckwith-Wiedemann syndrome	21	0.0761256
Early onset or familial intestinal pseudo obstruction	21	0.0761256
Infantile enterocolitis & monogenic inflammatory bowel disease	21	0.0761256
Early onset pancytopenia and red cell disorders	20	0.0725005
Familial non-syndromic cleft lip and or familial cleft palate	20	0.0725005
Familial young-onset non-insulin-dependent diabetes	20	0.0725005
Left Ventricular Outflow Tract obstruction disorders	20	0.0725005
Osteogenesis Imperfecta	20	0.0725005
Classical Beckwith-Wiedemann syndrome	19	0.0688755
Hyperinsulinism	19	0.0688755
Congenital myaesthenia	18	0.0652505
Early onset familial premature ovarian insufficiency	17	0.0616255
Fetal structural CNS abnormalities	17	0.0616255
Holoprosencephaly	17	0.0616255
Milroy disease	17	0.0616255
Radial dysplasia	17	0.0616255
Undiagnosed neurocutaneous disorders	17	0.0616255
Pulmonary arterial hypertension	16	0.0580004
Rare multisystem ciliopathy disorders	16	0.0580004
Severe hypertriglyceridaemia	16	0.0580004
Auditory Neuropathy Spectrum Disorder	15	0.0543754
Familial cicatricial alopecia	15	0.0543754
Genetic Epilepsies with Febrile Seizures Plus	14	0.0507504
Neonatal or paediatric intensive care admission with a likely monogenic disease	14	0.0507504
Noonan syndrome plus other features	14	0.0507504
Pulmonary atresia	14	0.0507504
Amyotrophic lateral sclerosis/motor neuron disease	13	0.0471254
Anophthalmia/microphthamia	13	0.0471254
Familial and multiple pulmonary arteriovenous malformations	13	0.0471254
Familial primary spontaneous pneumothorax	13	0.0471254
Intracerebral calcification disorders	13	0.0471254
Bladder exstrophy	12	0.0435003
Choanal atresia	12	0.0435003
Epileptic encephalopathy::Intellectual disability	12	0.0435003
Familial tumour syndromes of the central & peripheral nervous system	12	0.0435003
Neurotransmitter disorders	12	0.0435003
Paediatric congenital malformation-dysmorphism-tumour syndromes	12	0.0435003
Balanced translocations with an unusual phenotype	11	0.0398753
Congenital neutropaenia	11	0.0398753
Generalised pustular psoriasis	11	0.0398753
hereditary ataxia	11	0.0398753
Isomerism and laterality disorders	11	0.0398753
Monogenic venous thrombosis	11	0.0398753
Schizophrenia plus additional features	11	0.0398753
Significant early-onset obesity +/- other endocrine features and short stature	11	0.0398753
Unexplained monogenic fetal disorders	11	0.0398753
Diabetes with additional phenotypes suggestive of a monogenic aetiology	10	0.0362503
Joubert syndrome	10	0.0362503
Ocular and oculo-cutaneous albinism	10	0.0362503
Renal tract calcification (or Nephrolithiasis/nephrocalcinosis)::Renal tract calcification (or Nephrolithiasis or nephrocalcinosis)	10	0.0362503
Weaver syndrome	10	0.0362503
Agranulocytosis	9	0.0326252
Hyperammonaemia	9	0.0326252
Hypoplastic Left Heart Syndrome	9	0.0326252
Infantile enterocolitis and monogenic inflammatory bowel disease	9	0.0326252
Infantile pseudo-obstruction	9	0.0326252
Unexplained sudden death in the young	9	0.0326252
Congenital hearing impairment (profound/severe)::Congenital hearing impairment	8	0.0290002
Familial hypercholesterolaemia	8	0.0290002
Kleine-Levin syndrome	8	0.0290002
Mucopolysaccharideosis, Gaucher, Fabry	8	0.0290002
Non-Fanconi anaemia	8	0.0290002
SCID	8	0.0290002
Amyotrophic lateral sclerosis or motor neuron disease::Amyotrophic lateral sclerosis/motor neuron disease	7	0.0253752
Chondrodysplasia punctata	7	0.0253752
Familial hidradenitis suppurativa	7	0.0253752
Familial non-syndromic congenital heart disease	7	0.0253752
Familial rhabdomyosarcoma or sarcoma	7	0.0253752
GAinS study	7	0.0253752
Hydroa vacciniforme	7	0.0253752
Insulin resistance (including lipodystrophy)	7	0.0253752
multiple tumours	7	0.0253752
Reflux nephropathy	7	0.0253752
Structural basal ganglia disorders	7	0.0253752
Transposition of the great vessels	7	0.0253752
Apparent aplastic anaemia / paroxysmal nocturnal haemoglobinuria	6	0.0217502
Craniosynostosis syndromes phenotypes	6	0.0217502
Ehlers-Danlos Syndrome (unusual phenotypes e.g. absent pain sense)	6	0.0217502
Erythropoietic protoporphyria, mild variant	6	0.0217502
Familial exudative retinopathy	6	0.0217502
Familial Tumours Syndromes of the central & peripheral Nervous system	6	0.0217502
GI tract	6	0.0217502
Mitochondrial disorders::Mitochondrial disorders	6	0.0217502
osteogenesis-imperfecta	6	0.0217502
RASopathies	6	0.0217502
Simpson-Golabi-Behmel syndrome	6	0.0217502
Thoracic dystrophies	6	0.0217502
Vein of Galen malformation	6	0.0217502
Other	553	2.00464
