# Supplementary material for: Targeting de novo loss-of-function variants in constrained disease genes improves diagnostic rates in the 100,000 Genomes Project
Source: Hum Genet. 2022 Dec 7;142(3):351–62. doi: 10.1007/s00439-022-02509-x (PMC9950176; doi:10.1007/s00439-022-02509-x)
Supplement: Supplementary file 2 — Supplementary file2 Supplementary Data 2: Curation of remaining variants in NHS accredited laboratory (XLSX 26 KB) [file 439_2022_2509_MOESM2_ESM.xlsx]

## Sheet: Sheet1
High level phenotype	Gene	Build	Variant	OMIM	HGMDPro	PanelApp	ClinGen	Inheritance	MANE transcript	HGVS	Inheritance	Consequence	gnomAD	Diagnosis	Evidence applied	ACMG classification	Comments
Intellectual disability	APC	b37	5:112154771:C:T	Familial adenomatous polyposis (FAP)	Adenomatous polyposis coli	Ca+H2:X2ncer susceptibility panels	APC-related attenuated familial adenomatous polyposis	De novo	NM_000038.6	NM_000038.6:c.1042C>T p.(Arg348*)	AD	Nonsense	1 het / 251K alleles	Incidental finding	PVS1_very strong PS4_moderate PM2_moderate	Pathogenic	NA
Intellectual disability	ARID1B	b38	6:157180996:G:T	Coffin-Siris syndrome 1 (#135900) - AD a multiple malformation syndrome characterized by mental retardation associated with coarse facial features, hypertrichosis, sparse scalp hair, and hypoplastic or absent fifth fingernails or toenails. Other more variable features may include poor overall growth, craniofacial abnormalities, spinal anomalies, and congenital heart defects	Coffin-Siris syndrome 1 / Intellectual disability / Developmental disorder / Autism	Green in: Autism / Epilepsy / Intellectual Disability / DDG2P / Fetal Anomalies / Severe Paediatric Disorders	Coffin-Siris syndrome (MONDO:0015452) (validity definitive)	De novo	NM_001374828.1	NM_017519.2:c.3124G>T p.(Glu1042Ter) NM_001346813.1:c.3283G>T p.(Glu1095Ter) NM_001374828.1(ARID1B):c.3532G>T p.(Glu1178*) NM_001374820.1(ARID1B):c.3412G>T p.(Glu1138*)	AD	Nonsense	Absent	Uncertain	PVS1_very strong PS4_moderate	Pathogenic	more clinical info needed
Intellectual disability	ASXL3	b38	18:33738592:ACAGACAGCCTTGGCAGAACAACAGC:A	Bainbridge-Ropers syndrome (#615485) - AD a developmental disorder characterized by delayed psychomotor development, severe intellectual disability with poor or absent speech, hypotonia, feeding difficulties, poor growth, and dysmorphic facial features	Bainbridge-Ropers syndrome / Autism	Green in: Autism / Intellectual Disability / Severe Paediatric Disorders	No Gene-Disease Validity classifications given	De novo	NA	NM_030632.2:c.1191_1215del p.(Thr398LysfsTer3)	AD	Frameshift	Absent	Diagnostic	PVS1_Very Strong PM2_Moderate PS2__supporting	Pathogenic	NA
Intellectual disability	CACNA1C	b38	12:2486109:C:T	Brugada syndrome 3 (#611875) AD Long QT syndrome 8 (#618447) AD Timothy syndrome (#601005) AD	Long QT syndrome 8 #618447: Congenital long QT syndrome is electrocardiographically characterized by a prolonged QT interval and polymorphic ventricular arrhythmias (torsade de pointes). These cardiac arrhythmias may result in recurrent syncope, seizure, or sudden death Timothy syndrome #601005: characterized by multiorgan dysfunction, including lethal arrhythmias, webbing of fingers and toes, co…	Green in: Hypertrophic cardiomyopathy - teen and adult / Cardiomyopathies - including childhood onset / Short QT syndrome / Long QT syndrome / Intellectual Disability / DDG2P / Fetal Anomalies / Severe Paediatric Disorders. Note: Red in Brugada syndrome.	Long QT syndrome 8 (MONDO:0002442)(Moderate validity). Brugada syndrome 3 (MONDO:0015263) (validity disputed) and Short QT syndrome (MONDO:0000453) (validity disputed).	De novo	NA	NM_000719.6:c.763C>T p.(Gln255Ter) NM_001129827.1:c.763C>T p.(Gln255Ter) NM_001129840.1:c.763C>T p.(Gln255Ter)	AD	Nonsense	NA	Non-diagnostic	N/A	N/A	Artefact
Rhabdomyolysis and metabolic muscle disorders	CAMTA1	b38	1:7738123:C:T	Nonprogressive cerebellar ataxia with mental retardation (CANPMR) (#614756) AD: Nonprogressive cerebellar ataxia with mental retardation is an autosomal dominant neurodevelopmental disorder characterized by mildly delayed psychomotor development, early onset of cerebellar ataxia, and intellectual disability later in childhood and adult life. Other features may include neonatal hypotonia, dysarthr…	Neurodevelopmental disorder / Ataxia / Developmental disorder	Green in: Ataxia and cerebellar anomalies - narrow panel / Hereditary ataxia / Intellectual Disability / Hereditary ataxia - adult onset / Severe Paediatric Disorders	Not assessed	De novo	NM_015215.4	NM_015215.3(CAMTA1):c.3823C>T p.(Gln1275*)	AD	Nonsense	Absent	Partial-full diagnosis	PVS1_strong PS2_supporting PM2_moderate	Pathogenic	more clinical info would help ascertain if full diagnosis
Congenital Anomaly of the Kidneys and Urinary Tract (CAKUT)	CHD1	b38	5:98858289:G:A	Pilarowski-Bjornsson syndrome (#617682) AD neurodevelopmental disorder characterized by delayed development, intellectual disability, often with autistic features, speech apraxia, and mild dysmorphic features. Some patients may have seizures. The phenotype is somewhat variable	Neurodevelopmental disorder Note: no kidney related phenotypes	Not green in any panels and not in a kidney phenotpe related panel of any colour.	Not assessed	De novo	NM_001270.4	c.4678C>T p.(Arg1560*)	AD	Nonsense	Absent	Non-diagnostic	N/A	N/A	Poor phenotype fit
Congenital hearing impairment	CHD7	b38	8:60830320:A:G	CHARGE syndrome (#214800) AD: CHARGE syndrome is characterized by a pattern of congenital anomalies including choanal atresia and malformations of the heart, inner ear, and retina. (Kallmann syndrome has a less severe but overlapping phenotype). Hypogonadotropic hypogonadism 5 with or without anosmia (#612370) AD: a disorder characterized by absent or incomplete sexual maturation by the age of 18…	CHARGE Syndrome / Kallmann / Hypogonadotrophic hypogonadism (some reports related to hearing loss but these are rare)	Green in over 20 panels including: Hearing Loss (Level 3: Non-syndromic hearing loss)	CHARGE syndrome (MONDO:0008965) (validity definitive)	De novo	NM_017780.4	NM_017780.4:c.3523-2A>G	AD	Splice site variant	Absent	Diagnostic	PVS1_strong PS2_supporting PM2_moderate	Likely pathogenic	NA
Ultra-rare undescribed monogenic disorders	CTNNB1	b38	3:41235744:AAT:A	Neurodevelopmental disorder with spastic diplegia and visual defects (#615075) AD Exudative vitreoretinopathy 7 (#617572) AD Somatic in various cancers (#114500, #155255, #167000, #132600)	Intellectual disability / Neurodevelopmental disorder / Neurodevelopmental disorder with spastic diplegia and visual defects	Green in: Severe microcephaly / Fetal anomalies / DDG2P / Intellectual disability / retinal disorders / Severe Paediatric Disorders	severe intellectual disability-progressive spastic diplegia syndrome (MONDO:0014035) (valitity definitive)	De novo	NM_001904.4	NM_001904.4(CTNNB1):c.1706_1707del p.(Ile569Serfs*2)	AD	Frameshift	Absent	Uncertain	PVS1_very strong PM2_moderate	Pathogenic	more clinical info needed
Intellectual disability	CUX1	b37	7:101840283:GC:G	Global developmental delay with or without impaired intellectual development. Speech delay and motor delay, common. ID and borderline short stature in some patients.	Only 7 DM variants. Dev delay; ID.	Green in R27 and R29	Not assessed	De novo	NM_181552.4	NM_181552.4:c.1593del p.(Met532Trpfs*33)	AD	Frameshift	Absent	Diagnostic	PVS1_strong PS2_supporting PM2_moderate	Pathogenic	NA
Proteinuric renal disease	DLG3	b38	X:70492278:G:GA	X-linked Intellectual developmental disorder. Moderate to severe nonsyndromic X-linked mental retardation. Generally males affected but one 60-year-old female was also affected. Called X-linked recessive.	ID, MR.	Green in R27 and R29	non-syndromic X-linked intellectual disability	De novo	NM_021120.4	NM_021120.4(DLG3):c.1694del p.(Lys565Argfs*11)	AD	Frameshift	Absent	Non-diagnostic	NA	Pathogenic in males	Pt is female and poor phenotypic fit
Intellectual disability	DYNC1H1	b38	14:102015126:C:T	3 conditions: > MR associated with variable neuronal migration defects resulting in cortical malformations. More variable features include early-onset seizures and mild dysmorphic features) > Axonal CMT > SMA	Highly variable: SMA, CMT, Malformations of cortical development, Epilepsy and intellectual disability, Lissencephaly.	Green in multiple panels including R27, R29 and R59	Not assessed	De novo	NM_001376.5	NM_001376.4:c.7036C>T p.(Gln2346*)	AD	Nonsense	Absent	Uncertain	PVS1_moderate PS2_Supporting PM2_moderate	VUS	Possible diagnosis, but literature lacking interpretation of LoF variants in DYNC1H1
Familial congenital heart disease	EHMT1	b38	9:137784146:G:A	Kleefstra syndrome Core phenotype includes mental retardation without speech development, hypotonia, and characteristic facial features (microcephaly, brachycephaly, hypertelorism, synophrys, midface hypoplasia, protruding tongue, eversion of the lower lip, and prognathism).	Kleefstra syndrome; Multiple congenital anomalies; Marfanoid habitus & intellectual disability	Green in multiple panels including R27, R29 and R59	Kleefstra syndrome	De novo	NM_024757.5	NA	AD	Deep intronic in MANE transcript	NA	non-diagnostic	NA	Not LoF	Variant intronic on MANE transcript
Congenital hearing impairment	GRIN2B	b38	12:13564462:G:A	Developmental and epileptic encephalopathy Intellectual developmental disorder, autosomal dominant 6, with or without seizures delayed psychomotor development and intellectual disability of variable severity. Additional features may include seizures, hypotonia, abnormal movements, such as dystonia, and autistic features. Some patients may have structural malformations of cortical development on b…	Intellectual disability; Intellectual disability & seizures; Epileptic encephalopathy	Green in multiple panels including R27, R29 and R59	complex neurodevelopmental disorder	De novo	NM_000834.5	NM_000834.5(GRIN2B):c.2776C>T p.(Arg926*)	AD	Stop gained but in final exon	Absent	Incidental finding	PVS1_strong PM2_moderate PS4_supporting	Likely pathogenic	NA
Ketotic hypoglycaemia	HTT	b37	4:3225140:C:CA	Huntington disease chorea, dystonia, incoordination, cognitive decline, and behavioral difficulties. Triplet repeat disorder, although one missense in HGMDPro in patients with Developmental delay, hypotonia, spastic quadraparesis & feeding difficulties	Huntington disaese, although one missense in patients with Developmental delay, hypotonia, spastic quadraparesis & feeding difficultie	HTT (as opoosed to HTT_CAG) is green in R27 but based on initial gene list and has not been reviewed	Huntington disease	De novo	NM_001388492.1	NM_001388492.1(HTT):c.7479dup p.(Glu2494Argfs*174)	AD	Frameshift	Absent	Non-diagnostic	NA	N/A	Poor phenotype fit
Intellectual disability	ITPR1	b37	3:4747849:AGCCAAGAGCCGG:A	Gillespie syndrome fixed dilated pupils in a hypotonic infant; key extraocular features are congenital hypotonia, progressive cerebellar hypoplasia, and ataxia, as well as variable cognitive impairment that is usually mild. Spinocerebellar ataxia Onset ranges from infancy (with delayed motor development and mild cognitive delay to adult; very slowly progressive form of cerebellar ataxia	Cerebellar ataxia; Spinocerebellar ataxia; Gillespie syndrome	Green in multiple panels including R27, R29 and ataxia panels. R27 review states: three cases with ID have biallelic variants. Heterozygotes are reported with the ocular features.	Spinocerebellar ataxia type 29 (AD) and aniridia-cerebellar ataxia-intellectual disability syndrome (AR).	De novo	NM_001378452.1	NM_001378452.1(ITPR1):c.4661_4672del. p.(Lys1554_Ala1557del)	AD	In-frame deletion	Absent	Non-diagnostic	NA	N/A	Poor phenotype fit
Kabuki syndrome	KDM5C	b38	X:53194563:C:CA	Kabuki associated with KDM6A and KMT2D. X-linked Intellectual developmental disorder (Claes-Jensen type)	X-linked Mental retardation Intellectual disability	Green in multiple panels including R27, R29 and spastic paraplegia panels	X-linked syndromic intellectual disability	De novo	NM_004187.5	NM_004187.3(KDM5C):c.3615dup p.(Gln1206Serfs*94)	AD	Frameshift	Absent	Diagnostic	PVS1_very strong PS2_supporting PM2_moderate	Pathogenic	NA
Intellectual disability	KDM6B	b38	17:7846714:C:T	Neurodevelopmental disorder with coarse facies and mild distal skeletal abnormalities. developmental disorder characterized by mildly impaired global development apparent from infancy, poor speech acquisition, hypotonia with early feeding difficulties, mildly delayed walking, and variable behavioral abnormalities, such as autistic features, hyperactivity, or attention deficits. Most individuals h…	Developmental delay, intellectual disability and dysmorphic facial features	Not green in any panels. Amber in R29 but marked for upgrade to green.	complex neurodevelopmental disorder Dosage sensitivity score 1	De novo	NM_001348716.2	NM_001348716.2(KDM6B):c.685C>T p.(Arg229*)	AD	Nonsense	Absent	Diagnostic	PVS1_strong PS2_supporting PM2_moderate	Likely pathogenic	NA
IUGR and IGF abnormalities	KMT2A	b37	11:118373751:C:T	Wiedemann-Steiner syndrome. congenital malformation syndrome characterized by hypertrichosis cubiti associated with short stature; consistent facial features, including long eyelashes, thick or arched eyebrows with a lateral flare, broad nasal bridge, and downslanting and vertically narrow palpebral fissures; mild to moderate intellectual disability; behavioral difficulties; and hypertrichosis on…	Wiedemann-Steiner syndrome Intellectual disability / developmental delay	Green in R27 and R29	Wiedemann-Steiner syndrome Haploinsufficiency score 3	De novo	NM_001197104.2	NM_001197104.2(KMT2A):c.7144C>T p.(Arg2382*)	AD	Nonsense	Absent	Diagnostic	PVS1_very strong PS2_moderate PS4_moderate PM2_moderate	Pathogenic	NA
Intellectual disability	KMT2A	b38	11:118505199:C:T	Wiedemann-Steiner syndrome. congenital malformation syndrome characterized by hypertrichosis cubiti associated with short stature; consistent facial features, including long eyelashes, thick or arched eyebrows with a lateral flare, broad nasal bridge, and downslanting and vertically narrow palpebral fissures; mild to moderate intellectual disability; behavioral difficulties; and hypertrichosis on…	Wiedemann-Steiner syndrome Intellectual disability / developmental delay	Green in R27 and R29	Wiedemann-Steiner syndrome Haploinsufficiency score 3	De novo	NM_001197104.2	NM_001197104.2(KMT2A):c.9307C>T p.(Gln3103*)	AD	Nonsense	Absent	Uncertain	PVS1_very strong PS2_? PM2_moderate	Pathogenic	more clinical info needed
Ultra-rare undescribed monogenic disorders	KMT2A	b38	11:118503456:ACAGT:A	Wiedemann-Steiner syndrome. congenital malformation syndrome characterized by hypertrichosis cubiti associated with short stature; consistent facial features, including long eyelashes, thick or arched eyebrows with a lateral flare, broad nasal bridge, and downslanting and vertically narrow palpebral fissures; mild to moderate intellectual disability; behavioral difficulties; and hypertrichosis on…	Wiedemann-Steiner syndrome Intellectual disability / developmental delay	Green in R27 and R29	Wiedemann-Steiner syndrome Haploinsufficiency score 3	De novo	NM_001197104.2	NM_001197104.2(KMT2A):c.7567_7570del p.(Val2523Lysfs*2)	AD	Frameshift	Absent	Diagnostic	PVS1_very strong PS2_strong PS4_moderate PM2_moderate PP4_moderate	Pathogenic	NA
Intellectual disability	KMT2B	b38	19:35732866:CTGAGGACCTG:C	Dystonia 28, childhood-onset #617284: characterized by onset of progressive dystonia in the first decade of life. Dystonia typically begins focally in the lower limbs, resulting in gait difficulties, with later progression to other body regions, including the upper limbs, neck, and orofacial region. The severity is variable, and some patients may become wheelchair-bound. Many patients also have a…	Variant not present. Gene associated with Dystonia and early-onset dystonia.	Green on panels: Early onset dystonia / Structural basal ganglia disorders / Adult onset movement disorder / Childhood onset dystonia or chorea or related movement disorder / Severe Paediatric Disorders	HI Score 3 in relation to dystonia 28, childhood-onset	De novo	NM_014727.3	NM_014727.2(KMT2B):c.6318_6327del p.(Glu2107Hisfs*9)	AD	Frameshift	Absent	Partial-full diagnosis	PVS1_Very Strong PM2_moderate PS2_moderate	Pathogenic	more clinical info would help ascertain if full diagnosis
Ultra-rare undescribed monogenic disorders	KMT2C	b38	7:152181782:A:T	Kleefstra syndrome 2 #617768 - AD: Kleefstra syndrome-2 is an autosomal dominant neurodevelopmental disorder characterized by delayed psychomotor development, variable intellectual disability, and mild dysmorphic features.	Variant not present. Gene associated with Autism spectrum disorder / Kleefstra syndrome / Congenital heart disease.	Green on panels: Fetal Anomalies / Intellectual Disability / Severe Paediatric Disorders	HI Score 3 in relation to syndromic intellectual disability	De novo	NM_170606.3	NM_170606.2: c.6078T>A p.(Tyr2026*)	AD	Nonsense	Absent	Incidental finding	PVS1_Very Strong PM2_moderate	Pathogenic	NA
Intellectual disability	KMT2E	b38	7:105112579:A:AT	O'Donnell-Luria-Rodan syndrome #618512 - AD: ODLURO is a neurodevelopmental disorder characterized by global developmental delay, speech delay, variably delayed intellectual development, and subtle dysmorphic features. Some patients may have autism, seizures, hypotonia, and/or feeding difficulties	Variant not present. Gene associated with Neurodevelopmental disorder / Intellectual disability, developmental delay and macrocephaly	Green on panels: DDG2P / Genetic epilepsy syndromes / Intellectual Disability / Severe Paediatric Disorders	HI Score 3 in relation to syndromic intellectual disability O'Donnell-Luria-Rodan syndrome	De novo	NM_182931.3	c.4829dup p.(Leu1610Phefs*259)	AD	Frameshift (causing run-on)	Absent	Partial diagnosis	PS2_supporting PS4_moderate PM2_moderate PM4_moderate	Likely pathogenic	NA
Congenital myopathy	MATR3	b38	5:139317662:C:G	Amyotrophic lateral sclerosis (21). neurodegenerative disorder affecting upper and lower motor neurons, resulting in muscle weakness and respiratory failure. Some patients may develop myopathic features or dementia	Amyotrophic lateral sclerosis	Green in Distal myopathies	amyotrophic	De novo	NM_018834.6	NM_018834.6(MATR3):c.1249C>G p.(Gln417Glu)	AD	Missense	Absent	Uncertain	PS2_moderate PM2_moderate	VUS	NA
Intellectual disability	MN1	b37	22:28195937:G:A	CEBALID syndrome Craniofacial defects, dysmorphic ears, structural brain abnormalities, expressive language delay, and impaired intellectual development; often associated with conductive or sensorineural deafness. Meningiomas Slowly growing benign tumors derived from the arachnoidal cap cells of the leptomeninges, the soft coverings of the brain and spinal cord.	MN1 C-terminal trunction syndrome Mak (2020) Brain 143: 55 PubMed: 31834374 Large deletions encompassing MN1 have been reported in individuals with variable neurodevelopmental anomalies and non-specific facial features. Mak et al describe a cluster of de novo truncating mutations in MN1 in a cohort of 23 individuals with strikingly similar dysmorphic facial features, especially midface hypoplasia…	Not in any GMS panels	Not assessed	De novo	NM_002430.3	NM_002430.3(MN1):c.595C>T p.(Arg199*)	AD	Nonsense	Absent	Diagnostic	PVS1_moderate PS2_moderate PM2_moderate	Likely pathogenic	NA
Disorders of sex development	MYRF	b38	11:61778420:TGTGA:T	Cardiac-urogenital syndrome partial anomalous pulmonary venous return in association with tracheal anomalies, pulmonary hypoplasia, congenital diaphragmatic hernia, thyroid fibrosis, thymic involution, cleft spleen, penoscrotal hypospadias, and cryptorchidism. Encephalitis/encephalopathy, mild, with reversible myelin vacuolization episodic acute reversible encephalopathy that occurs in children a…	Several different reported phenotypes: Nanophthalmos Encephalopathy with reversible myelin vacuolization Disorder of sex development Diaphragmatic hernia & cardiovascular defect Cardiac and urogenital anomalies	Green in Fetal anomalies and Structural eye disease	Not assessed	De novo	NM_001127392.3	M_001127392.2(MYRF):c.1945_1948del p.(Val649Lysfs*14)	AD	Frameshift	Absent	Diagnostic	PVS1_very strong PS2_supporting PM2_moderate	Pathogenic	NA
Syndromic congenital heart disease	MYRF	b38	11:61771657:C:T	Cardiac-urogenital syndrome partial anomalous pulmonary venous return in association with tracheal anomalies, pulmonary hypoplasia, congenital diaphragmatic hernia, thyroid fibrosis, thymic involution, cleft spleen, penoscrotal hypospadias, and cryptorchidism. Encephalitis/encephalopathy, mild, with reversible myelin vacuolization episodic acute reversible encephalopathy that occurs in children a…	Several different reported phenotypes: Nanophthalmos Encephalopathy with reversible myelin vacuolization Disorder of sex development Diaphragmatic hernia & cardiovascular defect Cardiac and urogenital anomalies	Green in Fetal anomalies and Structural eye disease	Not assessed	De novo	NM_001127392.3	NM_001127392.2(MYRF):c.898C>T p.(Gln300*)	AD	Nonsense	Absent	Diagnostic	PVS1_very strong PS2_supporting PM2_moderate	Pathogenic	NA
Ultra-rare undescribed monogenic disorders	PHF6	b38	X:134393908:G:A	Borjeson-Forssman-Lehmann syndrome X-linked intellectual developmental disorder that evolves with age. Clinical manifestations in males are quite variable, with the most consistent features being initial hypotonia, mild to moderate impaired intellectual development, large fleshy ears, underdeveloped genitalia, gynecomastia, truncal obesity, tapering fingers, and shortening of the fourth and fifth…	Borjeson-Forssman-Lehmann syndrome Neurological disease Intellectual disability	Green in R29, Fetal anomalies and Severe early-onset obesity	Borjeson-Forssman-Lehmann syndrome	De novo	NM_001015877.2	NM_001015877.2(PHF6):c.375-1G>A	AD	Canonical splice variant	Absent	Partial diagnosis	PVS1_strong PM2_moderate	Likely pathogenic	NA
Intellectual disability	PHIP	b38	6:79015217:C:A	Chung-Jansen syndrome Global developmental delay apparent from infancy, impaired intellectual development or learning difficulties, behavioral abnormalities, dysmorphic features, and obesity. The severity of the phenotype and additional features are variable	Developmental delay, intellectual disability, obesity & dysmorphic features Intellectual disability-overweight syndrome	Green in R29 and Fetal anomalies.	No disease association defined	De novo	NM_017934.7	NM_017934.6(PHIP):c.1390-1G>T	AD	canonical splice variant	Absent	Diagnostic	PVS1_strong PS2_supporting PM2_moderate	Likely pathogenic	NA
Vein of Galen malformation	POGZ	b38	1:151405383:CTG:C	White-Sutton syndrome #616364 - AD: a neurodevelopmental disorder characterized by delayed psychomotor development apparent in infancy and a characteristic constellation of dysmorphic facial features. Additional features may include hypotonia, sensorineural hearing impairment, visual defects, joint laxity, and gastrointestinal difficulties, such as poor feeding (summary by White et al., 2016). A …	Gene associated with Autism / neurodevelopmental disorder / White-Sutton syndrome / ID	No panels associated of any colour	HI score 3 in relation to intellectual disability-microcephaly-strabismus-behavioral abnormalities syndrome	De novo	NM_015100.4	NM_015100.4(POGZ):c.3650_3651del p.(Thr1217Serfs*27)	AD	Frameshift	Absent	Diagnostic	PVS1_Strong PS2_strong PM2_Moderate PP4_supporting	Pathogenic	NA
Intellectual disability	PPP1CB	b37	2:28999719:C:T	Noonan syndrome-like disorder with loose anagen hair 2 Developmental delay or intellectually disability with relative or absolute macrocephaly and variable dysmorphic features. Slow-growing, sparse, and/or unruly hair. Short stature and feeding difficulties in some patients.	Noonan-like syndrome with loose anagen hair Syndromic intellectual disability.	Several panels: R29 + Growth failure in early childhood + Fetal anomalies + Pigmentary skin disorders.	Noonan syndrome-like disorder with loose anagen hair	De novo	NM_002709.3	NM_002709.3(PPP1CB):c.55C>T p.(Arg19*)	AD	Nonsense	Absent	Uncertain	PS2_Supporting PM2_moderate	VUS	more clinical info needed
Intellectual disability	PPP1CB	b38	2:28799217:A:AATTC	Noonan syndrome-like disorder with loose anagen hair 2 Developmental delay or intellectually disability with relative or absolute macrocephaly and variable dysmorphic features. Slow-growing, sparse, and/or unruly hair. Short stature and feeding difficulties in some patients.	Noonan-like syndrome with loose anagen hair Syndromic intellectual disability.	Several panels: R29 + Growth failure in early childhood + Fetal anomalies + Pigmentary skin disorders.	Noonan syndrome-like disorder with loose anagen hair	De novo	NM_002709.3	NM_002709.3(PPP1CB):c.899_900insTTCA p.(Lys300Asnfs*5)	AD	Frameshift	Absent	Uncertain	PS2_Supporting PM2_moderate	VUS	more clinical info needed
Anophthalmia or microphthamia	PTCH1	b38	9:95453509:G:GC	Somatic basal cell carcinoma. Basal cell nevus syndrome #109400 Holoprosencephaly 7 #610828 congenital structural forebrain anomaly in humans. HPE is associated with mental retardation and craniofacial malformations.	Nevoid basal cell carcinoma syndrome / Gorlin syndrome / Keratocystic odontogenic tumours.	Green in several panels including structural eye disease. PMID: 16024850 reported a de novo mutation in a patient with Gorlin syndrome and eye anomalies.	nevoid basal cell carcinoma syndrome; HI score 3 for this	De novo	NM_000264.5	c.3417dup p.(Leu1140Argfs*5)	AD	Frameshift	Absent	Uncertain	PVS1_Very Strong PM2_Moderate	Pathogenic	more clinical info needed
Congenital muscular dystrophy	ROBO2	b38	3:77564589:GTA:G	Vesicoureteral reflux 2 Characterized by the reflux of urine from the bladder into the ureters and sometimes into the kidneys	Vesicoureteral reflux Congenital anomalies of the kidney and urinary tract (all DM variants were missense)	Green in 100K Congenital Anomaly of the Kidneys and Urinary Tract (CAKUT) Panel Not green in any GMS panels	Not assessed	De novo	No MANE transcript	NM_001290040.1(ROBO2):c.1695-352_1695-351del This is g.77564602_77564603del as the del is in a string of (TA)x7. Choosing all transcripts on Alamut: In all the variants it is deep intronic with the exception of NM_001290065.1(ROBO2):c.-98+14_-98+15del NM_001290065.1 (27exons, 785 AAs) - this doesn't seem to tally with any of the transcripts on ensembl: https://uswest.ensembl.org/Homo_sapiens/Gene…	AD	Intronic - no splicing effect predicted using Alamut	2 / 30504 alleles	Non-diagnostic	NA	N/A	Poor phenotype fit and variant intronic on the MANE transcript
Intellectual disability	SET	b38	9:128691171:AAAAG:A	Mental retardation (autosomal dominant 58) Delayed development and intellectual disability with language delay and speech impairment. Some patients had motor delay and some had minor dysmorphic features. Additional variable nonspecific features included hypotonia and hypermobility.	Noonan-like syndrome with loose anagen hair Syndromic intellectual disability.	Green in R29	Not assessed	De novo	NM_003011.4	NM_003011.4(SET):c.78_81del p.(Lys26Asnfs*16)	AD	Frameshift	Absent	Diagnostic	PVS1_strong PS2_supporting PM2_moderate	Likely pathogenic	NA
Ultra-rare undescribed monogenic disorders	SIN3A	b37	15:75694308:G:A	Witteveen-Kolk syndrome Mild intellectual disability with delayed development and speech delay, although some had normal motor and speech development. Common dysmorphic facial features. Growth and feeding difficulties	Witteveen-Kolk syndrome	Green in R27 and R29	Chromosome 15q24 deletion syndrome	De novo	NM_001145358.2	NM_001145358.2(SIN3A):c.1411C>T p.(Arg471*)	AD	Nonsense	Absent	Partial-full diagnosis	PVS1_very strong PS2_supporting PM2_moderate	Pathogenic	more clinical info would help ascertain if full diagnosis
Intellectual disability	SLC6A1	b38	3:11034646:TC:T	Myoclonic-atonic epilepsy characterized by onset of absence and myoclonic seizures in early childhood. Patients have delayed development before the onset of seizures and show varying degrees of impaired intellectual development following seizure onset	Myoclonic-atonic epilepsy Generalized epilepsy with mild intellectual disability Epilepsy was not noted for a small number of patients: Intellectual disability, mild; Language delay and autism spectrum disorder	Green in R27, R59 and R29.	complex neurodevelopmental disorder Haploinsufficiency score 3	De novo	NM_003042.4	NM_003042.4(SLC6A1):c.1647del p.(Tyr551Thrfs*9)	AD	Frameshift	Absent	Diagnostic	PVS1_strong PM2_moderate	Likely pathogenic	NA
Intellectual disability	SMCHD1	b38	18:2762237:G:A	Bosma arhinia microphthalmia syndrome severe hypoplasia of the nose and eyes, palatal abnormalities, deficient taste and smell, inguinal hernias, hypogonadotropic hypogonadism with cryptorchidism, and normal intelligence Facioscapulohumeral muscular dystrophy-2 requires a combination of a heterozygous mutation in SMCHD1 and the presence of a haplotype on chromosome 4 FSHD is a form of muscular dy…	Bosma arhinia microphthalmia syndrome Facioscapulohumeral muscular dystrophy 2	Green in R27, structural eye disease and fetal anomalies. Ocular phenotypes such as microphthalmia or coloboma can be part of the clinical presentation of this syndrome and this is also supported by the zebrafish model	Not assessed	De novo	NM_015295.3	NM_015295.2(SMCHD1):c.4566+1G>A	AD	Canonical splice variant	Absent	Non-diagnostic	NA	N/A	Poor phenotype fit and splice rescue within 6 base pairs
Autosomal dominant deafness::Congenital hypothyroidism	SMCHD1	b38	18:2688409:T:A	Bosma arhinia microphthalmia syndrome severe hypoplasia of the nose and eyes, palatal abnormalities, deficient taste and smell, inguinal hernias, hypogonadotropic hypogonadism with cryptorchidism, and normal intelligence Facioscapulohumeral muscular dystrophy-2 requires a combination of a heterozygous mutation in SMCHD1 and the presence of a haplotype on chromosome 4 FSHD is a form of muscular dy…	Bosma arhinia microphthalmia syndrome Facioscapulohumeral muscular dystrophy 2	Green in R27, structural eye disease and fetal anomalies. Ocular phenotypes such as microphthalmia or coloboma can be part of the clinical presentation of this syndrome and this is also supported by the zebrafish model	Not assessed	De novo	NM_015295.3	NM_015295.2(SMCHD1):c.654T>A p.(Tyr218*)	AD	Nonsense	Absent	Incidental finding	NA	Pathogenic	NA
Intellectual disability	SRCAP	b38	16:30713712:G:A	Floating-Harbor syndrome a rare genetic disorder characterized by proportionate short stature, delayed bone age, delayed speech development, and typical facial features; characterized by a triad of short stature with significantly delayed bone age; expressive language delay, usually in the presence of normal motor development; and a triangular face with a prominent nose and deep-set eye. Developm…	Neurodevelopmental disorder, non-FLHS Floating-Harbor syndrome; codons 2070-2748	Green in R27, R29m growth failure and fetal anomalies	Not assessed	De novo	NM_006662.3	NM_006662.2(SRCAP):c.2493+1G>A	AD	Canonical splice variant	1 heterozygoye in 251K alleles	Uncertain	PVS1_very strong PS2_smoderate PS4_supporting PM2_moderate	Pathogenic	Potential diagnosis but more clinical info needed
Intellectual disability	SRCAP	b38	16:30713712:G:A	See above	see above	see above	see above	De novo	NM_006662.4	NM_006662.2(SRCAP):c.2493+1G>A	AD	Canonical splice variant	1 heterozygoye in 251K alleles	Uncertain	PVS1_very strong PS2_smoderate PS4_supporting PM2_moderate	Pathogenic	Potential diagnosis but more clinical info needed
Intellectual disability	STXBP1	b38	9:127663349:CGG:C	Developmental and epileptic encephalopathy 4 a neurologic disorder characterized by the onset of tonic seizures in early infancy (usually in first months of life). In most cases, seizures increase in frequency and become refractory. Affected individuals have profoundly impaired psychomotor development with poor head control, limited or no ability to walk, spastic quadriplegia, and poor or absent …	Epileptic encephalopathy Epileptic encephalopathy, early infantile	Green in R29, R27 and R59	developmental and epileptic encephalopathy Haploinsufficiency score 3	De novo	NM_001032221.6 NM_003165.6	NM_001032221.6(STXBP1):c.578_578+1dup NM_003165.6(STXBP1):c.578_578+1dup	AD	Canonical splice variant	Absent	Diagnostic	PVS1_very strong PS2_moderate PM2_moderate	Pathogenic	NA
Intellectual disability	STXBP1	b38	9:127678531:A:AG	Developmental and epileptic encephalopathy 4 a neurologic disorder characterized by the onset of tonic seizures in early infancy (usually in first months of life). In most cases, seizures increase in frequency and become refractory. Affected individuals have profoundly impaired psychomotor development with poor head control, limited or no ability to walk, spastic quadriplegia, and poor or absent …	Epileptic encephalopathy Epileptic encephalopathy, early infantile	Green in R29, R27 and R59	developmental and epileptic encephalopathy Haploinsufficiency score 3	De novo	NM_001032221.6 NM_003165.6	NM_001032221.6(STXBP1):c.1461+1dup NM_003165.3(STXBP1):c.1461+1dup	AD	Canonical splice variant	Absent	Partial diagnosis	PVS1_very strong PS2_supporting PM2_moderate	Pathogenic	NA
Intellectual disability	WDFY3	b38	4:84860437:TAC:T	?Microcephaly 18, primary, autosomal dominant Based on single 3-generation family in which multiple individuals had microcephaly with mild to moderate intellectual disability. None had apparent dysmorphic features or ocular malformations.	Microcephaly, primary (only 3 DM variants)	Not green in any panels	Not assessed	De novo	NM_014991.6	NM_014991.6(WDFY3):c.153_154dup p.(Tyr52Cysfs*3)	AD	Frameshift	Absent	Uncertain	PVS1_ moderate PM2_moderate	VUS	NA
Bilateral microtia	ZMYND11	b37	10:294362:TCAGA:T	Mental retardation (autosomal dominant 30) Mild intellectual disability and subtle facial dysmorphisms, including hypertelorism, ptosis, and a wide mouth. Behavioural problems such as autistic tendencies and aggression.	Epilepsy and developmental delay Developmental delay intellectual disability with developmental and speech delay	Green in R27 and R29	intellectual disability, autosomal dominant 30 Haploinsufficiency score 3	De novo	NM_001370100.5	NM_001370100.5(ZMYND11):c.1317_1320del p.(Thr440Argfs*3)	AD	Frameshift	Absent	Incidental finding	PVS1_very stong PM2_moderate	Pathogenic	NA
