# Supplementary material for: Targeting de novo loss-of-function variants in constrained disease genes improves diagnostic rates in the 100,000 Genomes Project
Source: Hum Genet. 2022 Dec 7;142(3):351–62. doi: 10.1007/s00439-022-02509-x (PMC9950176; doi:10.1007/s00439-022-02509-x)
Supplement: Supplementary file 3 — Supplementary file3 Supplementary Data 3: Curation of 13 variants identified following iterative re-analysis of DeNovoLOEUF on new disease genes (XLSX 16 KB) [file 439_2022_2509_MOESM3_ESM.xlsx]

## Sheet: Variant review
Gene	Build	Variant	OMIM	HGMDPro	PanelApp	ClinGen	Inheritance	MANE transcript	HGVS	Consequence	GnomAD	Diagnosis	Evidence Applied	ACMG classification	Comments
CNOT2	38	12:70319362:AAAGT:A	Intellectual developmental disorder with nasal speech, dysmorphic facies, and variable skeletal anomalies (IDNADFS) is caused by heterozygous mutation in the CNOT2 gene. Characterized by mildly impaired global development, speech delay with nasal speech, and dysmorphic facial features, including high forehead, midface hypoplasia, micrognathia or high-arched palate, hypo/hypertelorism, upslanting …	Developmental delay & dysmorphic facial features. Only 4 LoF variants in CNOT2 Only 2 in ClinVar	Green in R27 But review not based on many patients	Not assessed	De novo	ENST00000229195.8 NM_014515.7	chr12(GRCh38):g.70319363_70319366del normalises to: cDNA Level: NM_014515.7(CNOT2):c.238+2_238+5del gDNA Level: Chr12(GRCh38):g.70319366_70319369del Protein Level: p.?	Canonical splice site mutation skipping of exon 4 would be out of frame loss of codon 58-80	Absent v3 152K alleles	Diagnostic	PVS1_strong PS2_supporting PM2_moderate	Likely Pathogenic	NA
PHF21A	38	11:45934066:AG:A	Intellectual developmental disorder with behavioral abnormalities and craniofacial dysmorphism with or without seizures is caused by heterozygous mutation in the PHF21A gene. Intellectual developmental disorder with behavioral abnormalities and craniofacial dysmorphism with or without seizures - impaired intellectual development or developmental delay of varying severity with impaired motor skill…	Intellectual disability & craniofacial anomalies	Green in R27 and R29 ID gene	Definitive evidence for complex neurodevelopmental disorder. Haploinsufficiency score of 2 (emerging evidence)	De novo	ENST00000676320.1 NM_001352027.3	chr11(GRCh38):g.45934067 cDNA Level: NM_001352027.3(PHF21A):c.1947del gDNA Level: Chr11(GRCh38):g.45934067del Protein Level: p.(Cys650Alafs*107)	Frameshift Protein extension	Absent v3 250K alleles	Partial-full diagnosis	PVS1_strong PS2_supporting PM2_moderate	Likely Pathogenic	NA
PPP1R12A	37	12:80202270:C:A	Genitourinary and/or brain malformation syndrome (GUBS) is caused by heterozygous mutation in the PPP1R12A gene. characterized by variable genitourinary anomalies, including disorders of sex differentiation, and brain abnormalities ranging from agenesis of the corpus callosum to anencephaly. Other variable congenital anomalies have been observed, including omphalocele and gastrointestinal tract a…	Multiple congenital anomalies Developmental disorder	Green in multiple panels: DSD R29 Cortical malformations	Strong evidence for genitourinary and/or brain malformation syndrome.	De novo	ENST00000450142.7 NM_002480.3	Chr12(GRCh37):g.80202270C>A cDNA Level: NM_002480.3(PPP1R12A):c.1543G>T gDNA Level: Chr12(GRCh37):g.80202270C>A Protein Level: p.(Glu515*) gDNA Level: Chr12(GRCh38):g.79808490C>A	Nonsense	Absent v3 152K alleles	Diagnostic	PVS1_strong PS2_moderate PM2_moderate	Likely Pathogenic	NA
PPP1R12A	38	12:79798511:A:AT	Genitourinary and/or brain malformation syndrome (GUBS) is caused by heterozygous mutation in the PPP1R12A gene. characterized by variable genitourinary anomalies, including disorders of sex differentiation, and brain abnormalities ranging from agenesis of the corpus callosum to anencephaly. Other variable congenital anomalies have been observed, including omphalocele and gastrointestinal tract a…	Multiple congenital anomalies Developmental disorder	Green in multiple panels: DSD R29 Cortical malformations	Strong evidence for genitourinary and/or brain malformation syndrome.	De novo	ENST00000450142.7 NM_002480.3 HGMDPro NM_001244990.2	chr12(GRCh38):g.79798511_79798511insT cDNA Level: NM_002480.3(PPP1R12A):c.2073dup gDNA Level: Chr12(GRCh38):g.79798513dup Protein Level: p.(Ser692Ilefs*2)	Frameshift	Absent v3 152K alleles	Diagnostic	PVS1_strong PS2_supporting PS4_supporting PM2_moderate	Likely Pathogenic	NA
SETD1A	38	16:30964969:C:A	(1) neurodevelopmental disorder with speech impairment and dysmorphic facies is caused by heterozygous mutation in the SETD1A gene. characterized by developmental delay associated with mild to moderately impaired intellectual development or learning difficulties, behavioral or psychiatric abnormalities, and delayed speech and language acquisition. Additional features include dysmorphic facies, di…	Neurodevelopmental disorder Epilepsy, early-onset	Green in R59 and R29	No phenotype-level evidence for haploinsufficiency score of 3	De novo	ENST00000262519.14 NM_014712.3	Chr16(GRCh38):g.30964969C>A cDNA Level: NM_014712.3(SETD1A):c.1227C>A gDNA Level: Chr16(GRCh38):g.30964969C>A Protein Level: p.(Tyr409*)	Nonsense	Absent v3 152K alleles	Diagnostic	PVS1_very strong PS2_supporting PM2_moderate	Pathogenic	NA
TANC2	37	17:61476274:AG:A	Intellectual developmental disorder with autistic features and language delay, with or without seizures is caused by heterozygous mutation in the TANC2 gene. neurodevelopmental disorder characterized by global developmental delay, variable intellectual disability, impaired speech development, and behavioral abnormalities, most commonly on the autism spectrum. About half of patients develop seizur…	Autism, intellectual disability, developmental delay, epilepsy and facial dysmorphism >20 LoF variants	Amber in R59 Green in R29	Not yet curated	De novo	ENST00000689528.1 NM_001394998.1 HGMDPro NM_025185.4 ENST00000424789.6 (In GTEx, this is the most abundantly expressed transcript)	chr17(GRCh37):g.61476274del cDNA Level: NM_001394998.1(TANC2):c.-1490498del gDNA Level: Chr17(GRCh38):g.61476275del Protein Level: p.? cDNA Level: NM_025185.4(TANC2):c.3108del gDNA Level: Chr17(GRCh37):g.61476274del Protein Level: p.(Ala1037Profs*2)	Frameshift (Non coding in MANE Select transcrip)	Absent v3 152K alleles	Diagnostic	PVS1_very strong PS2_moderate PM2_moderate	Pathogenic	NA
TNRC6B	37	22:40669453:G:A	Global developmental delay with speech and behavioral abnormalities is caused by heterozygous mutation in the TNRC6B gene. Characterized by developmental delay apparent from infancy or early childhood. Affected individuals have mildly delayed fine and motor skills with walking by 3 years of age, mildly impaired intellectual development, speech and language delay, and variable behavioral abnormali…	Developmental delay/intellectual disability, gross motor delay, fine motor delay, speech delay and autism/autistic features. Most DM reported byt Granadillo (2020) J Med Genet 57: 717 PubMed: 32152250 Lots of ?DM for ASD 14 x LoF DM variants more cases in Decipher	Green in R27	Definitive evidence for complex neurodevelopmental disorder. Haploinsufficiency score of 3	De novo	ENST00000454349.7 NM_001162501.2	chr22(GRCh37):g.40669453G>A cDNA Level: NM_001162501.2(TNRC6B):c.2990G>A gDNA Level: Chr22(GRCh37):g.40669453G>A Protein Level: p.(Trp997*)	Nonsense	Absent v3 152K alleles	Diagnostic	PVS1_strong PS2_moderate PM2_moderate	Likely Pathogenic	NA
TNRC6B	38	22:40323032:CTT:C	Global developmental delay with speech and behavioral abnormalities is caused by heterozygous mutation TNRC6B. characterized by developmental delay apparent from infancy or Early childhood. Affected individuals have mildly delayed fine and motor skills with walking by 3 years of age, mildly impaired intellectual development, speech and language delay, and variable behavioral abnormalities, mostly…	Developmental delay/intellectual disability, gross motor delay, fine motor delay, speech delay, autism/autistic features and musculoskeletal issue	Green in R27 only	Definitive evidence for complex neurodevelopmental disorder. Haploinsufficiency score of 3	De novo	ENST00000454349.7 NM_001162501.2	chr22(GRCh38):g.40323033_40323034del normalises to: cDNA Level: NM_001162501.2(TNRC6B):c.5297_5298del gDNA Level: Chr22(GRCh38):g.40323036_40323037del Protein Level: p.(Phe1766Trpfs*35)	Nonsense	Absent v3 152K alleles	Non-diagnostic	if applied evidence would be: PVS1_moderate PS2_not applied PM2_moderate	VUS	deletion of 2 Ts in 5 base poly-T tract ? artefact
WBP11	38	12:14791193:GA:G	Vertebral, cardiac, tracheoesophageal, renal, and limb defects is caused by heterozygous mutation in the WBP11 gene. Characterized by anomalies of the vertebrae, heart, trachea, esophagus, kidneys, and limbs. Some patients also exhibit craniofacial abnormalities. Incomplete penetrance and markedly variable disease expression have been observed	No DM variants. 6 x ?DM all with Multiple congenital defects and from the same paper. Martin 2020. PubMed: 33276377. Wbp11 heterozygous null mice had vertebral and renal anomalies https://pubmed.ncbi.nlm.nih.gov/33276377/	Green in VACTERL, CKUT, R104. Amber in R27 (but recommended for upgrade to green)	Not yet assessed	De novo	ENST00000261167.7 NM_016312.3	Chr12(GRCh38):g.14791194del cDNA Level: NM_016312.3(WBP11):c.990del gDNA Level: Chr12(GRCh38):g.14791195del Protein Level: p.(Gln331Lysfs*3)	Frameshift	Absent v3 152K alleles	Diagnostic	PVS1_moderate PS2_moderate PM2_moderate	Likely Pathogenic	NA
ZNF292	38	6:87259787:CAG:C	intellectual developmental disorder-64 (MRD64) is caused by heterozygous mutation in the ZNF292 gene. Mildly to severely impaired intellectual development (ID) with speech delays. Most patients also have autism spectrum disorder (ASD). Additional features are highly variable but may include motor delay, attention deficit-hyperactivity disorder (ADHD), and nonspecific dysmorphic features	Neurodevelopmental disorder. Most DM variants from Mirzaa 2020	Amber in R29 and R27. Upgrade to green recommended.	Definitive evidence for complex neurodevelopmental disorder. Haploinsufficiency score not yet assessed	De novo	ENST00000369577.8 NM_015021.3	Chr6(GRCh38):g.87259788_87259789del cDNA Level: NM_015021.3(ZNF292):c.6160_6161del gDNA Level: Chr6(GRCh38):g.87259789_87259790del Protein Level: p.(Glu2054Lysfs*14)	Frameshift	Absent v3 152K alleles	Diagnostic	PVS1_strong PS2_moderate PS4_moderate PM2_moderate	Pathogenic	NA
ZNF292	38	6:87256640:CTT:C	intellectual developmental disorder-64 (MRD64) is caused by heterozygous mutation in the ZNF292 gene. Mildly to severely impaired intellectual development (ID) with speech delays. Most patients also have autism spectrum disorder (ASD). Additional features are highly variable but may include motor delay, attention deficit-hyperactivity disorder (ADHD), and nonspecific dysmorphic features	Neurodevelopmental disorder. Most DM variants from Mirzaa 2020	Amber in R29 and R27. Upgrade to green recommended.	Definitive evidence for complex neurodevelopmental disorder. Haploinsufficiency score not yet assessed	De novo	ENST00000369577.8 NM_015021.3	Chr6(GRCh38):g.87256641_87256642del cDNA Level: NM_015021.3(ZNF292):c.3013_3014del gDNA Level: Chr6(GRCh38):g.87256642_87256643del Protein Level: p.(Leu1005Serfs*10)	Frameshift	Absent v3 152K alleles	Diagnostic	PVS1_strong PS2_supporting PM2_moderate	Likely Pathogenic	NA
ZNF462	38	9:106924594:A:ATCTTAGAG	Weiss-Kruszka syndrome (WSKA) is caused by heterozygous mutation in the ZNF462 gene. Multiple congenital anomaly syndrome characterized by variable but usually mild global developmental delay and common craniofacial abnormalities, including ptosis, abnormal head shape, downslanting palpebral fissures, epicanthal folds, arched eyebrows, and short upturned nose. Many patients have hypotonia and fee…	Weiss-Kruszka syndrome Intellectual disability 2 DM missense had POI	Green in craniosynostosic Green in R27 amnd R29. Noted that "Although ID was not a consistent feature throughout all the individuals reported to have a mutation in ZNF462, there are sufficient number of variants and individuals identified to classify ZNF462 as Green".	Definitive evidence for weiss-kruszka syndrome. Haploinsufficiency score of 3	De novo	ENST00000277225.10 NM_021224.6	chr9(GRCh38):g.106924594_106924595insTCTTAGAG cDNA Level: NM_021224.6(ZNF462):c.686_693dup gDNA Level: Chr9(GRCh38):g.106924598_106924605dup Protein Level: p.(Met232*)	Nonsense	Absent v3 152K alleles	Diagnostic	PVS1_very strong PS2_supporting PM2_moderate	Pathogenic	NA
ZNF462	38	9:106974270:C:T	Weiss-Kruszka syndrome (WSKA) is caused by heterozygous mutation in the ZNF462 gene. Multiple congenital anomaly syndrome characterized by variable but usually mild global developmental delay and common craniofacial abnormalities, including ptosis, abnormal head shape, downslanting palpebral fissures, epicanthal folds, arched eyebrows, and short upturned nose. Many patients have hypotonia and fee…	Weiss-Kruszka syndrome Intellectual disability 2 DM missense had POI	Green in craniosynostosic Green in R27 amnd R29. Noted that "Although ID was not a consistent feature throughout all the individuals reported to have a mutation in ZNF462, there are sufficient number of variants and individuals identified to classify ZNF462 as Green".	Definitive evidence for weiss-kruszka syndrome. Haploinsufficiency score of 3	De novo	ENST00000277225.10 NM_021224.6	chr9(GRCh38):g.106974270C>T cDNA Level: NM_021224.6(ZNF462):c.6829C>T gDNA Level: Chr9(GRCh38):g.106974270C>T Protein Level: p.(Arg2277*)	Nonsense	Absent v3 152K alleles	Diagnostic	PVS1_strong PS2_supporting PM2_moderate	Likely Pathogenic	NA
