# Supplementary material for: Targeting de novo loss-of-function variants in constrained disease genes improves diagnostic rates in the 100,000 Genomes Project
Source: Hum Genet. 2022 Dec 7;142(3):351–62. doi: 10.1007/s00439-022-02509-x (PMC9950176; doi:10.1007/s00439-022-02509-x)
Supplement: Supplementary file 4 — Supplementary file4 Supplementary Data 4: List of genes and their corresponding LOEUF score (TSV 607 KB) [file 439_2022_2509_MOESM4_ESM.tsv]

gene	LOEUF	gene_id
RBL2	2.68E-01	ENSG00000103479
RPS6KA4	2.68E-01	ENSG00000162302
LRFN3	2.68E-01	ENSG00000126243
APEX2	2.68E-01	ENSG00000169188
MBD1	2.68E-01	ENSG00000141644
HSPD1	2.68E-01	ENSG00000144381
IWS1	2.67E-01	ENSG00000163166
AGAP2	2.67E-01	ENSG00000135439
TP63	2.67E-01	ENSG00000073282
SLC7A1	2.67E-01	ENSG00000139514
FOXO3	2.67E-01	ENSG00000118689
ZIC2	2.67E-01	ENSG00000043355
ROR1	2.67E-01	ENSG00000185483
SMAD1	2.67E-01	ENSG00000170365
PPARGC1A	2.67E-01	ENSG00000109819
MMP14	2.67E-01	ENSG00000157227
SRGAP1	2.67E-01	ENSG00000196935
CNNM2	2.67E-01	ENSG00000148842
MEGF9	2.67E-01	ENSG00000106780
GANAB	2.67E-01	ENSG00000089597
ATRNL1	2.66E-01	ENSG00000107518
PAPOLG	2.66E-01	ENSG00000115421
DIP2B	2.66E-01	ENSG00000066084
GIT2	2.66E-01	ENSG00000139436
NCOA6	2.66E-01	ENSG00000198646
AMOT	2.66E-01	ENSG00000126016
PSIP1	2.66E-01	ENSG00000164985
PDHA1	2.66E-01	ENSG00000131828
CBLB	2.66E-01	ENSG00000114423
EDA	2.66E-01	ENSG00000158813
SLC4A8	2.66E-01	ENSG00000050438
HDGFRP3	2.66E-01	ENSG00000166503
RABEP1	2.66E-01	ENSG00000029725
FBXO38	2.65E-01	ENSG00000145868
MORF4L1	2.65E-01	ENSG00000185787
CHRM4	2.65E-01	ENSG00000180720
HECTD2	2.65E-01	ENSG00000165338
SBF1	2.65E-01	ENSG00000100241
SLC44A1	2.65E-01	ENSG00000070214
NKD1	2.65E-01	ENSG00000140807
GNB2	2.65E-01	ENSG00000172354
FAM135A	2.65E-01	ENSG00000082269
ARPC4	2.65E-01	ENSG00000241553
NMNAT2	2.65E-01	ENSG00000157064
NMT1	2.65E-01	ENSG00000136448
ERBB4	2.65E-01	ENSG00000178568
SESTD1	2.65E-01	ENSG00000187231
MSI1	2.64E-01	ENSG00000135097
TENM3	2.64E-01	ENSG00000218336
FCHO1	2.64E-01	ENSG00000130475
HSPH1	2.64E-01	ENSG00000120694
ST7	2.64E-01	ENSG00000004866
TEAD3	2.64E-01	ENSG00000007866
ITGB8	2.64E-01	ENSG00000105855
SMAP1	2.64E-01	ENSG00000112305
CCNL1	2.64E-01	ENSG00000163660
SLC9A7	2.64E-01	ENSG00000065923
EYA3	2.64E-01	ENSG00000158161
VRTN	2.64E-01	ENSG00000133980
CTDNEP1	2.64E-01	ENSG00000175826
RRAS2	2.64E-01	ENSG00000133818
NFATC3	2.64E-01	ENSG00000072736
PHF8	2.63E-01	ENSG00000172943
DDX4	2.63E-01	ENSG00000152670
OPN1LW	2.63E-01	ENSG00000102076
PPP2CA	2.63E-01	ENSG00000113575
PTGS2	2.63E-01	ENSG00000073756
TPP2	2.63E-01	ENSG00000134900
HUNK	2.63E-01	ENSG00000142149
AP1B1	2.63E-01	ENSG00000100280
AP2B1	2.63E-01	ENSG00000006125
CBFA2T2	2.63E-01	ENSG00000078699
ARHGAP5	2.63E-01	ENSG00000100852
DBN1	2.63E-01	ENSG00000113758
NR5A1	2.62E-01	ENSG00000136931
ZBTB1	2.62E-01	ENSG00000126804
KCNB2	2.62E-01	ENSG00000182674
KCNC1	2.62E-01	ENSG00000129159
GRIK2	2.62E-01	ENSG00000164418
PKNOX1	2.62E-01	ENSG00000160199
RELB	2.62E-01	ENSG00000104856
ARRB1	2.62E-01	ENSG00000137486
CAMTA2	2.62E-01	ENSG00000108509
RAB8A	2.62E-01	ENSG00000167461
RAN	2.62E-01	ENSG00000132341
ATG4A	2.62E-01	ENSG00000101844
PLXNA1	2.62E-01	ENSG00000114554
CBX6	2.62E-01	ENSG00000183741
DLG5	2.62E-01	ENSG00000151208
ADCY2	2.61E-01	ENSG00000078295
DAAM1	2.61E-01	ENSG00000100592
DOCK2	2.61E-01	ENSG00000134516
TTBK2	2.61E-01	ENSG00000128881
DUSP6	2.61E-01	ENSG00000139318
RPS6	2.61E-01	ENSG00000137154
EXT1	2.61E-01	ENSG00000182197
PHF20	2.61E-01	ENSG00000025293
RPS18	2.61E-01	ENSG00000231500
STXBP5L	2.61E-01	ENSG00000145087
TFAP2A	2.61E-01	ENSG00000137203
PCNA	2.61E-01	ENSG00000132646
YLPM1	2.61E-01	ENSG00000119596
ERF	2.61E-01	ENSG00000105722
CIT	2.61E-01	ENSG00000122966
GNAO1	2.61E-01	ENSG00000087258
MKRN1	2.61E-01	ENSG00000133606
MBD3	2.60E-01	ENSG00000071655
CBX1	2.60E-01	ENSG00000108468
HMGCR	2.60E-01	ENSG00000113161
PLAGL1	2.60E-01	ENSG00000118495
TRIM8	2.60E-01	ENSG00000171206
SLC8A2	2.60E-01	ENSG00000118160
DSP	2.60E-01	ENSG00000096696
PPP1R37	2.60E-01	ENSG00000104866
OSBP	2.60E-01	ENSG00000110048
PITX2	2.60E-01	ENSG00000164093
GRIA1	2.59E-01	ENSG00000155511
STMN2	2.59E-01	ENSG00000104435
TSKS	2.59E-01	ENSG00000126467
IRF2BP1	2.59E-01	ENSG00000170604
TMEM57	2.59E-01	ENSG00000204178
NTRK3	2.59E-01	ENSG00000140538
TFAP2B	2.59E-01	ENSG00000008196
DKFZP761J1410	2.59E-01	ENSG00000105520
DEF6	2.59E-01	ENSG00000023892
MKL1	2.59E-01	ENSG00000196588
SMAD2	2.59E-01	ENSG00000175387
BRD7	2.58E-01	ENSG00000166164
MTMR3	2.58E-01	ENSG00000100330
CDK16	2.58E-01	ENSG00000102225
HMGXB3	2.58E-01	ENSG00000113716
MARK4	2.58E-01	ENSG00000007047
FAM208A	2.58E-01	ENSG00000163946
CALD1	2.58E-01	ENSG00000122786
PPP2R4	2.58E-01	ENSG00000119383
DLC1	2.58E-01	ENSG00000164741
ELF2	2.58E-01	ENSG00000109381
LIN9	2.58E-01	ENSG00000183814
NRG1	2.58E-01	ENSG00000157168
NRXN2	2.58E-01	ENSG00000110076
NDFIP1	2.57E-01	ENSG00000131507
EPHB1	2.57E-01	ENSG00000154928
PHLPP1	2.57E-01	ENSG00000081913
MAGI2	2.57E-01	ENSG00000187391
PPP2R2A	2.57E-01	ENSG00000221914
ZNF618	2.57E-01	ENSG00000157657
HECW2	2.57E-01	ENSG00000138411
USP1	2.57E-01	ENSG00000162607
PHACTR3	2.57E-01	ENSG00000087495
FBXL20	2.57E-01	ENSG00000108306
IRF1	2.56E-01	ENSG00000125347
PRKAG2	2.56E-01	ENSG00000106617
LRP12	2.56E-01	ENSG00000147650
EBF1	2.56E-01	ENSG00000164330
FAM131B	2.56E-01	ENSG00000159784
SOS2	2.56E-01	ENSG00000100485
RAD21	2.56E-01	ENSG00000164754
MOSPD2	2.56E-01	ENSG00000130150
STXBP5	2.56E-01	ENSG00000164506
KCNJ3	2.56E-01	ENSG00000162989
POLR1A	2.56E-01	ENSG00000068654
TP73	2.56E-01	ENSG00000078900
CWC15	2.56E-01	ENSG00000150316
UBE2R2	2.55E-01	ENSG00000107341
AMMECR1L	2.55E-01	ENSG00000144233
CCT6A	2.55E-01	ENSG00000146731
TCFL5	2.55E-01	ENSG00000101190
PBX1	2.55E-01	ENSG00000185630
TCP1	2.55E-01	ENSG00000120438
SVEP1	2.54E-01	ENSG00000165124
SCAF1	2.54E-01	ENSG00000126461
DLGAP1	2.54E-01	ENSG00000170579
DLX2	2.54E-01	ENSG00000115844
TTYH1	2.54E-01	ENSG00000167614
CSNK1G2	2.54E-01	ENSG00000133275
RAB35	2.54E-01	ENSG00000111737
PIAS2	2.54E-01	ENSG00000078043
ADCY5	2.54E-01	ENSG00000173175
GRM5	2.54E-01	ENSG00000168959
BOD1L1	2.54E-01	ENSG00000038219
PTPRS	2.54E-01	ENSG00000105426
EDNRA	2.54E-01	ENSG00000151617
NRXN1	2.54E-01	ENSG00000179915
ARHGAP32	2.54E-01	ENSG00000134909
FRMD5	2.54E-01	ENSG00000171877
VPS54	2.54E-01	ENSG00000143952
RBBP4	2.53E-01	ENSG00000162521
LEMD3	2.53E-01	ENSG00000174106
RUSC2	2.53E-01	ENSG00000198853
AKAP6	2.53E-01	ENSG00000151320
TMEM132B	2.53E-01	ENSG00000139364
RBM15B	2.53E-01	ENSG00000179837
ZNF644	2.53E-01	ENSG00000122482
AUTS2	2.53E-01	ENSG00000158321
SIM1	2.53E-01	ENSG00000112246
FAT3	2.53E-01	ENSG00000165323
TP53BP1	2.53E-01	ENSG00000067369
HECW1	2.53E-01	ENSG00000002746
NEGR1	2.53E-01	ENSG00000172260
XPO5	2.53E-01	ENSG00000124571
TFAP2D	2.52E-01	ENSG00000008197
PIK3CB	2.52E-01	ENSG00000051382
ZC3H12C	2.52E-01	ENSG00000149289
DOPEY1	2.52E-01	ENSG00000083097
ZMIZ1	2.52E-01	ENSG00000108175
ZYG11B	2.52E-01	ENSG00000162378
SKIDA1	2.52E-01	ENSG00000180592
9-Sep	2.52E-01	ENSG00000184640
SCUBE3	2.52E-01	ENSG00000146197
KLF6	2.52E-01	ENSG00000067082
SFMBT2	2.52E-01	ENSG00000198879
DNM1	2.52E-01	ENSG00000106976
ZNFX1	2.52E-01	ENSG00000124201
SYN1	2.51E-01	ENSG00000008056
CAD	2.51E-01	ENSG00000084774
FAF1	2.51E-01	ENSG00000185104
FNIP1	2.51E-01	ENSG00000217128
ETF1	2.51E-01	ENSG00000120705
INHBA	2.51E-01	ENSG00000122641
SLC30A10	2.51E-01	ENSG00000196660
STT3B	2.51E-01	ENSG00000163527
MRC1L1	2.51E-01	ENSG00000183748
MEX3A	2.51E-01	ENSG00000254726
CAMK2A	2.51E-01	ENSG00000070808
INTS3	2.51E-01	ENSG00000143624
RNPS1	2.51E-01	ENSG00000205937
NFE2L1	2.51E-01	ENSG00000082641
SLC6A3	2.51E-01	ENSG00000142319
CELSR2	2.51E-01	ENSG00000143126
PDIA3	2.50E-01	ENSG00000167004
FLNC	2.50E-01	ENSG00000128591
MTMR4	2.50E-01	ENSG00000108389
TRIP13	2.50E-01	ENSG00000071539
ACE2	2.50E-01	ENSG00000130234
KIRREL	2.50E-01	ENSG00000183853
CELSR1	2.50E-01	ENSG00000075275
HGF	2.50E-01	ENSG00000019991
RYR2	2.50E-01	ENSG00000198626
TM9SF4	2.50E-01	ENSG00000101337
FAM160B1	2.50E-01	ENSG00000151553
LRRC8B	2.49E-01	ENSG00000197147
ZBTB21	2.49E-01	ENSG00000173276
MORC4	2.49E-01	ENSG00000133131
ARHGAP29	2.49E-01	ENSG00000137962
NELL2	2.49E-01	ENSG00000184613
PDE8B	2.49E-01	ENSG00000113231
ZNF281	2.49E-01	ENSG00000162702
ARFGEF2	2.49E-01	ENSG00000124198
PHF13	2.49E-01	ENSG00000116273
INPP4A	2.49E-01	ENSG00000040933
MUC5B	2.49E-01	ENSG00000117983
KDR	2.49E-01	ENSG00000128052
BAI2	2.49E-01	ENSG00000121753
NLGN4X	2.49E-01	ENSG00000146938
LRP2	2.49E-01	ENSG00000081479
CHRM3	2.49E-01	ENSG00000133019
PITPNC1	2.49E-01	ENSG00000154217
ZNF496	2.49E-01	ENSG00000162714
USF2	2.49E-01	ENSG00000105698
HDAC9	2.48E-01	ENSG00000048052
ANKRD13C	2.48E-01	ENSG00000118454
WWP1	2.48E-01	ENSG00000123124
ZNF319	2.48E-01	ENSG00000166188
WDR18	2.48E-01	ENSG00000065268
CBX8	2.48E-01	ENSG00000141570
LENG8	2.48E-01	ENSG00000167615
KAL1	2.48E-01	ENSG00000011201
GRIA2	2.47E-01	ENSG00000120251
LNPEP	2.47E-01	ENSG00000113441
RLIM	2.47E-01	ENSG00000131263
RASIP1	2.47E-01	ENSG00000105538
NAV2	2.47E-01	ENSG00000166833
ILF2	2.47E-01	ENSG00000143621
NUS1	2.47E-01	ENSG00000153989
NPTN	2.47E-01	ENSG00000156642
WT1	2.47E-01	ENSG00000184937
CLOCK	2.47E-01	ENSG00000134852
KCNH3	2.47E-01	ENSG00000135519
TOP2B	2.47E-01	ENSG00000077097
DCTN2	2.47E-01	ENSG00000175203
NCOA1	2.47E-01	ENSG00000084676
RHEB	2.47E-01	ENSG00000106615
ANKRD34A	2.47E-01	ENSG00000181039
FBL	2.46E-01	ENSG00000105202
TBX2	2.46E-01	ENSG00000121068
ZRANB1	2.46E-01	ENSG00000019995
ATP2A2	2.46E-01	ENSG00000174437
FLT1	2.46E-01	ENSG00000102755
ACTL6A	2.46E-01	ENSG00000136518
HERC4	2.46E-01	ENSG00000148634
AKAP4	2.46E-01	ENSG00000147081
JADE1	2.46E-01	ENSG00000077684
TRA2B	2.46E-01	ENSG00000136527
BCAR1	2.46E-01	ENSG00000050820
ADD3	2.46E-01	ENSG00000148700
PSMC6	2.46E-01	ENSG00000100519
POLR1B	2.46E-01	ENSG00000125630
PRPF40B	2.46E-01	ENSG00000110844
ASTN2	2.46E-01	ENSG00000148219
EPS15L1	2.45E-01	ENSG00000127527
KPNA1	2.45E-01	ENSG00000114030
CACNA2D1	2.45E-01	ENSG00000153956
STK11	2.45E-01	ENSG00000118046
GABRD	2.45E-01	ENSG00000187730
EIF5B	2.45E-01	ENSG00000158417
UHRF2	2.45E-01	ENSG00000147854
CELSR3	2.45E-01	ENSG00000008300
BRD1	2.45E-01	ENSG00000100425
KLF7	2.45E-01	ENSG00000118263
RAB11FIP3	2.45E-01	ENSG00000090565
RABL6	2.45E-01	ENSG00000196642
GRAMD1B	2.45E-01	ENSG00000023171
PUF60	2.45E-01	ENSG00000179950
TNFSF13B	2.44E-01	ENSG00000102524
PIM3	2.44E-01	ENSG00000198355
GMPS	2.44E-01	ENSG00000163655
GRID1	2.44E-01	ENSG00000182771
HNRNPL	2.44E-01	ENSG00000104824
NONO	2.44E-01	ENSG00000147140
ELL2	2.44E-01	ENSG00000118985
DNAJC11	2.44E-01	ENSG00000007923
GRM7	2.44E-01	ENSG00000196277
TMEM131	2.44E-01	ENSG00000075568
LONP1	2.44E-01	ENSG00000196365
SRC	2.44E-01	ENSG00000197122
HSPA4	2.44E-01	ENSG00000170606
KIAA1211L	2.44E-01	ENSG00000196872
SPI1	2.44E-01	ENSG00000066336
TRIM27	2.44E-01	ENSG00000204713
CEPT1	2.44E-01	ENSG00000134255
RPL19	2.44E-01	ENSG00000108298
SRGAP3	2.43E-01	ENSG00000196220
PHC1	2.43E-01	ENSG00000111752
DDB1	2.43E-01	ENSG00000167986
PCDH1	2.43E-01	ENSG00000156453
SCAI	2.43E-01	ENSG00000173611
PPP4R1	2.43E-01	ENSG00000154845
PTK2	2.43E-01	ENSG00000169398
PLAGL2	2.43E-01	ENSG00000126003
MEF2D	2.43E-01	ENSG00000116604
RPL18A	2.43E-01	ENSG00000105640
ITPK1	2.42E-01	ENSG00000100605
RPS6KA5	2.42E-01	ENSG00000100784
SHH	2.42E-01	ENSG00000164690
PDLIM4	2.42E-01	ENSG00000131435
SRSF1	2.42E-01	ENSG00000136450
FOXJ2	2.42E-01	ENSG00000065970
MEMO1	2.42E-01	ENSG00000162959
BCL9L	2.42E-01	ENSG00000186174
TOPORS	2.42E-01	ENSG00000197579
IGBP1	2.42E-01	ENSG00000089289
LRCH2	2.42E-01	ENSG00000130224
TOMM70A	2.42E-01	ENSG00000154174
NOVA2	2.42E-01	ENSG00000104967
SLC38A2	2.42E-01	ENSG00000134294
DCHS1	2.42E-01	ENSG00000166341
MED15	2.41E-01	ENSG00000099917
FBXL5	2.41E-01	ENSG00000118564
PCSK2	2.41E-01	ENSG00000125851
FOSL2	2.41E-01	ENSG00000075426
CAMK2G	2.41E-01	ENSG00000148660
SH3GLB1	2.41E-01	ENSG00000097033
SLC2A1	2.41E-01	ENSG00000117394
TAOK2	2.41E-01	ENSG00000149930
TAOK3	2.41E-01	ENSG00000135090
TSHZ1	2.41E-01	ENSG00000179981
FBXO33	2.41E-01	ENSG00000165355
YTHDF1	2.41E-01	ENSG00000149658
YWHAB	2.41E-01	ENSG00000166913
TMEM259	2.41E-01	ENSG00000182087
UBA2	2.41E-01	ENSG00000126261
RBPJ	2.41E-01	ENSG00000168214
ENG	2.40E-01	ENSG00000106991
SLMAP	2.40E-01	ENSG00000163681
C6orf62	2.40E-01	ENSG00000112308
CACNA1B	2.40E-01	ENSG00000148408
KHDRBS1	2.40E-01	ENSG00000121774
TRIB2	2.40E-01	ENSG00000071575
VEZF1	2.40E-01	ENSG00000136451
HERC1	2.40E-01	ENSG00000103657
CCND3	2.40E-01	ENSG00000112576
GSPT2	2.40E-01	ENSG00000189369
TXLNA	2.40E-01	ENSG00000084652
DAZL	2.39E-01	ENSG00000092345
RPL3	2.39E-01	ENSG00000100316
CAMSAP1	2.39E-01	ENSG00000130559
MDGA2	2.39E-01	ENSG00000139915
TLE1	2.39E-01	ENSG00000196781
LMTK2	2.39E-01	ENSG00000164715
HCN4	2.39E-01	ENSG00000138622
CHMP6	2.39E-01	ENSG00000176108
ACTN2	2.39E-01	ENSG00000077522
HDAC7	2.39E-01	ENSG00000061273
HELLS	2.39E-01	ENSG00000119969
CRIM1	2.38E-01	ENSG00000150938
PPP1R7	2.38E-01	ENSG00000115685
RNF40	2.38E-01	ENSG00000103549
MTMR1	2.38E-01	ENSG00000063601
PRPF39	2.38E-01	ENSG00000185246
EVL	2.38E-01	ENSG00000196405
HEXIM1	2.38E-01	ENSG00000186834
DLG4	2.38E-01	ENSG00000132535
KANSL1	2.38E-01	ENSG00000120071
AMIGO1	2.38E-01	ENSG00000181754
FUS	2.37E-01	ENSG00000089280
RARG	2.37E-01	ENSG00000172819
EPB41L4B	2.37E-01	ENSG00000095203
NDC1	2.37E-01	ENSG00000058804
MSI2	2.37E-01	ENSG00000153944
RBM14-RBM4	2.37E-01	ENSG00000248643
ZMAT2	2.37E-01	ENSG00000146007
AZIN1	2.37E-01	ENSG00000155096
GMEB2	2.36E-01	ENSG00000101216
SCFD1	2.36E-01	ENSG00000092108
TNFRSF1A	2.36E-01	ENSG00000067182
SSBP2	2.36E-01	ENSG00000145687
CDYL	2.36E-01	ENSG00000153046
REV1	2.36E-01	ENSG00000135945
POLD3	2.36E-01	ENSG00000077514
ESRP1	2.36E-01	ENSG00000104413
PRKG1	2.35E-01	ENSG00000185532
YWHAE	2.35E-01	ENSG00000108953
CRTC2	2.35E-01	ENSG00000160741
PSMD6	2.35E-01	ENSG00000163636
SMC2	2.35E-01	ENSG00000136824
THBS1	2.35E-01	ENSG00000137801
MAN1A2	2.35E-01	ENSG00000198162
LSM14B	2.34E-01	ENSG00000149657
NCSTN	2.34E-01	ENSG00000162736
AIFM1	2.34E-01	ENSG00000156709
ZNF704	2.34E-01	ENSG00000164684
TTBK1	2.34E-01	ENSG00000146216
PBX2	2.34E-01	ENSG00000204304
YIPF5	2.34E-01	ENSG00000145817
KBTBD2	2.34E-01	ENSG00000170852
SLC30A1	2.34E-01	ENSG00000170385
KIAA1468	2.34E-01	ENSG00000134444
ZNF827	2.34E-01	ENSG00000151612
PICALM	2.34E-01	ENSG00000073921
BACH2	2.33E-01	ENSG00000112182
PTPRM	2.33E-01	ENSG00000173482
HMBOX1	2.33E-01	ENSG00000147421
SOCS7	2.33E-01	ENSG00000174111
HNRNPA3	2.33E-01	ENSG00000170144
MAGED2	2.33E-01	ENSG00000102316
PTGES3	2.33E-01	ENSG00000110958
SRSF11	2.33E-01	ENSG00000116754
MAP2K7	2.32E-01	ENSG00000076984
GABPA	2.32E-01	ENSG00000154727
KIF13A	2.32E-01	ENSG00000137177
FAM169A	2.32E-01	ENSG00000198780
ACTB	2.32E-01	ENSG00000075624
NUP205	2.32E-01	ENSG00000155561
GNL3L	2.32E-01	ENSG00000130119
PABPC4	2.32E-01	ENSG00000090621
RALGAPA1	2.32E-01	ENSG00000174373
FADS2	2.32E-01	ENSG00000134824
FBXW7	2.32E-01	ENSG00000109670
TMEM132D	2.32E-01	ENSG00000151952
ATP11C	2.32E-01	ENSG00000101974
CASKIN2	2.32E-01	ENSG00000177303
NUDT21	2.32E-01	ENSG00000167005
GPS1	2.31E-01	ENSG00000169727
PLRG1	2.31E-01	ENSG00000171566
UBE2K	2.31E-01	ENSG00000078140
PSMA6	2.31E-01	ENSG00000100902
CNOT6L	2.31E-01	ENSG00000138767
AGAP1	2.31E-01	ENSG00000157985
CSNK1D	2.31E-01	ENSG00000141551
CELF4	2.31E-01	ENSG00000101489
RDH10	2.31E-01	ENSG00000121039
SOX30	2.30E-01	ENSG00000039600
WDTC1	2.30E-01	ENSG00000142784
THOC1	2.30E-01	ENSG00000079134
FMNL1	2.30E-01	ENSG00000184922
MRTO4	2.30E-01	ENSG00000053372
STK39	2.30E-01	ENSG00000198648
IPO9	2.30E-01	ENSG00000198700
HERPUD1	2.30E-01	ENSG00000051108
REEP1	2.30E-01	ENSG00000068615
REL	2.29E-01	ENSG00000162924
MAGED1	2.29E-01	ENSG00000179222
GABRA2	2.29E-01	ENSG00000151834
JAKMIP1	2.29E-01	ENSG00000152969
PLXNA4	2.29E-01	ENSG00000221866
CACNA2D2	2.29E-01	ENSG00000007402
SNAP25	2.29E-01	ENSG00000132639
CCND2	2.29E-01	ENSG00000118971
FAM168A	2.29E-01	ENSG00000054965
PATZ1	2.29E-01	ENSG00000100105
DENND1A	2.29E-01	ENSG00000119522
KDM7A	2.29E-01	ENSG00000006459
PYGO1	2.28E-01	ENSG00000171016
CUL3	2.28E-01	ENSG00000036257
LZTS3	2.28E-01	ENSG00000088899
KIF5A	2.28E-01	ENSG00000155980
INO80D	2.28E-01	ENSG00000114933
SAFB2	2.28E-01	ENSG00000130254
NAA30	2.28E-01	ENSG00000139977
PCBP2	2.28E-01	ENSG00000197111
ZNF384	2.28E-01	ENSG00000126746
LATS1	2.28E-01	ENSG00000131023
MAML2	2.28E-01	ENSG00000184384
CAMK1D	2.28E-01	ENSG00000183049
TRIM46	2.28E-01	ENSG00000163462
PIK3R1	2.28E-01	ENSG00000145675
IL6ST	2.28E-01	ENSG00000134352
ARHGAP6	2.28E-01	ENSG00000047648
HNRNPUL2	2.27E-01	ENSG00000214753
CARD11	2.27E-01	ENSG00000198286
PCNX	2.27E-01	ENSG00000100731
PCNXL3	2.27E-01	ENSG00000197136
SCHIP1	2.27E-01	ENSG00000151967
RAD23B	2.27E-01	ENSG00000119318
PRPF4	2.27E-01	ENSG00000136875
COL6A1	2.27E-01	ENSG00000142156
DCLK1	2.27E-01	ENSG00000133083
STK40	2.27E-01	ENSG00000196182
FANCB	2.27E-01	ENSG00000181544
SETD5	2.27E-01	ENSG00000168137
HNRNPD	2.27E-01	ENSG00000138668
TCERG1	2.27E-01	ENSG00000113649
GNL1	2.27E-01	ENSG00000204590
CPEB3	2.27E-01	ENSG00000107864
CSF1	2.26E-01	ENSG00000184371
VAV1	2.26E-01	ENSG00000141968
IGF2BP1	2.26E-01	ENSG00000159217
UFD1L	2.26E-01	ENSG00000070010
CDKL5	2.26E-01	ENSG00000008086
MIER3	2.26E-01	ENSG00000155545
CCT2	2.26E-01	ENSG00000166226
SHROOM4	2.26E-01	ENSG00000158352
TBX21	2.26E-01	ENSG00000073861
NFIB	2.25E-01	ENSG00000147862
WIZ	2.25E-01	ENSG00000011451
ZBTB43	2.25E-01	ENSG00000169155
BMPR1B	2.25E-01	ENSG00000138696
TTC17	2.25E-01	ENSG00000052841
PSMA7	2.25E-01	ENSG00000101182
E2F1	2.25E-01	ENSG00000101412
LIMK1	2.25E-01	ENSG00000106683
APC2	2.25E-01	ENSG00000115266
TRAF3	2.24E-01	ENSG00000131323
MAST3	2.24E-01	ENSG00000099308
SPAST	2.24E-01	ENSG00000021574
USP32	2.24E-01	ENSG00000170832
LRP8	2.24E-01	ENSG00000157193
GJC1	2.24E-01	ENSG00000182963
GABBR1	2.24E-01	ENSG00000204681
PPP1R8	2.24E-01	ENSG00000117751
BMP2	2.24E-01	ENSG00000125845
P4HB	2.24E-01	ENSG00000185624
GDA	2.24E-01	ENSG00000119125
IQSEC1	2.24E-01	ENSG00000144711
KPNA6	2.24E-01	ENSG00000025800
LHX2	2.24E-01	ENSG00000106689
MAML3	2.23E-01	ENSG00000196782
THRB	2.23E-01	ENSG00000151090
MORC3	2.23E-01	ENSG00000159256
RAPH1	2.23E-01	ENSG00000173166
CREB1	2.23E-01	ENSG00000118260
IREB2	2.23E-01	ENSG00000136381
GDF6	2.23E-01	ENSG00000156466
OLFM1	2.23E-01	ENSG00000130558
SLC25A14	2.23E-01	ENSG00000102078
SLC16A2	2.23E-01	ENSG00000147100
SMAD4	2.22E-01	ENSG00000141646
BRWD1	2.22E-01	ENSG00000185658
ELAVL1	2.22E-01	ENSG00000066044
SF3B2	2.22E-01	ENSG00000087365
CLCN3	2.22E-01	ENSG00000109572
SLIT1	2.22E-01	ENSG00000187122
TUBB2B	2.22E-01	ENSG00000137285
PHF19	2.22E-01	ENSG00000119403
FAM135B	2.22E-01	ENSG00000147724
FCHO2	2.22E-01	ENSG00000157107
PRDM2	2.22E-01	ENSG00000116731
DNAJC6	2.22E-01	ENSG00000116675
ATP2B3	2.22E-01	ENSG00000067842
RAPGEF1	2.22E-01	ENSG00000107263
NTN1	2.22E-01	ENSG00000065320
FEZF2	2.22E-01	ENSG00000153266
FBXO32	2.22E-01	ENSG00000156804
PTBP2	2.22E-01	ENSG00000117569
EFNB2	2.22E-01	ENSG00000125266
CDK17	2.22E-01	ENSG00000059758
SEMA6A	2.21E-01	ENSG00000092421
BCL3	2.21E-01	ENSG00000069399
MGAT1	2.21E-01	ENSG00000131446
SOCS6	2.21E-01	ENSG00000170677
AFF3	2.21E-01	ENSG00000144218
RP11-1055B8.7	2.21E-01	ENSG00000171282
FNDC3A	2.21E-01	ENSG00000102531
DPYSL3	2.21E-01	ENSG00000113657
C17orf85	2.21E-01	ENSG00000074356
ITSN1	2.21E-01	ENSG00000205726
NOL4	2.21E-01	ENSG00000101746
PROX1	2.21E-01	ENSG00000117707
CAMKV	2.21E-01	ENSG00000164076
ZBTB38	2.21E-01	ENSG00000177311
UBQLN1	2.21E-01	ENSG00000135018
ATXN7L1	2.21E-01	ENSG00000146776
LYN	2.21E-01	ENSG00000254087
ADAMTS6	2.20E-01	ENSG00000049192
GIT1	2.20E-01	ENSG00000108262
ATP13A3	2.20E-01	ENSG00000133657
RAB2A	2.20E-01	ENSG00000104388
ASAP2	2.20E-01	ENSG00000151693
PRKAR2B	2.20E-01	ENSG00000005249
SMARCB1	2.20E-01	ENSG00000099956
STAT5B	2.20E-01	ENSG00000173757
HAUS7	2.20E-01	ENSG00000213397
SYCP1	2.20E-01	ENSG00000198765
YTHDF3	2.20E-01	ENSG00000185728
ARHGAP44	2.20E-01	ENSG00000006740
MAP2K4	2.20E-01	ENSG00000065559
WDR1	2.20E-01	ENSG00000071127
NR2C2	2.20E-01	ENSG00000177463
ARHGAP23	2.20E-01	ENSG00000225485
FOXP2	2.19E-01	ENSG00000128573
RXRB	2.19E-01	ENSG00000204231
SP2	2.19E-01	ENSG00000167182
AQR	2.19E-01	ENSG00000021776
SEMA3F	2.19E-01	ENSG00000001617
SMG7	2.19E-01	ENSG00000116698
SRP54	2.19E-01	ENSG00000100883
KDM3A	2.19E-01	ENSG00000115548
FRS2	2.19E-01	ENSG00000166225
BRD2	2.19E-01	ENSG00000204256
NXN	2.18E-01	ENSG00000167693
CCT4	2.18E-01	ENSG00000115484
SAMD4A	2.18E-01	ENSG00000020577
RGAG1	2.18E-01	ENSG00000243978
ZMIZ2	2.18E-01	ENSG00000122515
ANP32A	2.18E-01	ENSG00000140350
GPM6A	2.18E-01	ENSG00000150625
ITCH	2.18E-01	ENSG00000078747
XRCC6	2.18E-01	ENSG00000196419
AGO4	2.18E-01	ENSG00000134698
DDX39B	2.18E-01	ENSG00000198563
ZNF536	2.18E-01	ENSG00000198597
HNRNPA2B1	2.18E-01	ENSG00000122566
EWSR1	2.18E-01	ENSG00000182944
NUMBL	2.18E-01	ENSG00000105245
STRBP	2.18E-01	ENSG00000165209
CPEB1	2.18E-01	ENSG00000214575
SUV39H1	2.18E-01	ENSG00000101945
TPX2	2.17E-01	ENSG00000088325
NUMA1	2.17E-01	ENSG00000137497
NR2F2	2.17E-01	ENSG00000185551
TCF4	2.17E-01	ENSG00000196628
HTATSF1	2.17E-01	ENSG00000102241
TRAF6	2.17E-01	ENSG00000175104
RSRC2	2.17E-01	ENSG00000111011
SNRPA1	2.17E-01	ENSG00000131876
SNW1	2.17E-01	ENSG00000100603
GCLM	2.16E-01	ENSG00000023909
RPS8	2.16E-01	ENSG00000142937
FAF2	2.16E-01	ENSG00000113194
HS6ST3	2.16E-01	ENSG00000185352
RBM4	2.16E-01	ENSG00000173933
CSNK1G1	2.16E-01	ENSG00000169118
ACACA	2.16E-01	ENSG00000132142
COL11A1	2.16E-01	ENSG00000060718
U2AF1	2.16E-01	ENSG00000160201
ATP7A	2.16E-01	ENSG00000165240
DAB1	2.15E-01	ENSG00000173406
KCNH4	2.15E-01	ENSG00000089558
ARHGEF11	2.15E-01	ENSG00000132694
CCAR1	2.15E-01	ENSG00000060339
THSD7A	2.15E-01	ENSG00000005108
SOX6	2.15E-01	ENSG00000110693
FGFR1	2.15E-01	ENSG00000077782
TTYH3	2.15E-01	ENSG00000136295
ROCK2	2.15E-01	ENSG00000134318
ANKS1B	2.15E-01	ENSG00000185046
NFASC	2.15E-01	ENSG00000163531
WASF1	2.15E-01	ENSG00000112290
SENP6	2.15E-01	ENSG00000112701
CSNK1A1	2.15E-01	ENSG00000113712
WDR48	2.15E-01	ENSG00000114742
CACNA1D	2.14E-01	ENSG00000157388
ST5	2.14E-01	ENSG00000166444
MAP3K1	2.14E-01	ENSG00000095015
IGSF1	2.14E-01	ENSG00000147255
COG3	2.14E-01	ENSG00000136152
JAK1	2.14E-01	ENSG00000162434
RAB14	2.14E-01	ENSG00000119396
EVI5L	2.14E-01	ENSG00000142459
DYRK1A	2.14E-01	ENSG00000157540
NEURL4	2.14E-01	ENSG00000215041
CHRM1	2.13E-01	ENSG00000168539
ASH2L	2.13E-01	ENSG00000129691
ACTN1	2.13E-01	ENSG00000072110
ATF7IP	2.13E-01	ENSG00000171681
ATP6AP1	2.13E-01	ENSG00000071553
HSP90AB1	2.13E-01	ENSG00000096384
PDE10A	2.13E-01	ENSG00000112541
RFX2	2.13E-01	ENSG00000087903
COPB1	2.13E-01	ENSG00000129083
RNF111	2.13E-01	ENSG00000157450
TBC1D10B	2.13E-01	ENSG00000169221
WDR33	2.13E-01	ENSG00000136709
NRG2	2.13E-01	ENSG00000158458
UBN2	2.13E-01	ENSG00000157741
UBR2	2.13E-01	ENSG00000024048
FAM193A	2.13E-01	ENSG00000125386
SLC6A8	2.13E-01	ENSG00000130821
SARS	2.13E-01	ENSG00000031698
MLLT4	2.13E-01	ENSG00000130396
SRCIN1	2.13E-01	ENSG00000017373
MTSS1	2.12E-01	ENSG00000170873
ASTN1	2.12E-01	ENSG00000152092
NCOA5	2.12E-01	ENSG00000124160
OTUD4	2.12E-01	ENSG00000164164
SORT1	2.12E-01	ENSG00000134243
UCHL1	2.12E-01	ENSG00000154277
LEF1	2.12E-01	ENSG00000138795
FRY	2.12E-01	ENSG00000073910
MAP3K7	2.12E-01	ENSG00000135341
LCK	2.12E-01	ENSG00000182866
ZNF445	2.12E-01	ENSG00000185219
IGF2R	2.12E-01	ENSG00000197081
BTBD18	2.12E-01	ENSG00000233436
NPAS3	2.11E-01	ENSG00000151322
USP15	2.11E-01	ENSG00000135655
ZC3H13	2.11E-01	ENSG00000123200
DGCR8	2.11E-01	ENSG00000128191
CACNA1G	2.11E-01	ENSG00000006283
ING3	2.11E-01	ENSG00000071243
CSMD1	2.11E-01	ENSG00000183117
ERCC6L	2.11E-01	ENSG00000186871
DNAJA2	2.11E-01	ENSG00000069345
TAF5	2.11E-01	ENSG00000148835
C10orf12	2.11E-01	ENSG00000155640
KIF26B	2.11E-01	ENSG00000162849
RP11-159G9.5	2.11E-01	ENSG00000229729
UBN1	2.11E-01	ENSG00000118900
HNRNPR	2.10E-01	ENSG00000125944
RPGR	2.10E-01	ENSG00000156313
WNK2	2.10E-01	ENSG00000165238
MAPRE1	2.10E-01	ENSG00000101367
WDR45	2.10E-01	ENSG00000196998
MEPCE	2.10E-01	ENSG00000146834
BRINP2	2.10E-01	ENSG00000198797
C11orf84	2.10E-01	ENSG00000168005
CORO1C	2.09E-01	ENSG00000110880
IL2RG	2.09E-01	ENSG00000147168
MBD6	2.09E-01	ENSG00000166987
ARHGAP30	2.09E-01	ENSG00000186517
PPP5C	2.09E-01	ENSG00000011485
LMNA	2.09E-01	ENSG00000160789
RAB11A	2.09E-01	ENSG00000103769
SYNCRIP	2.09E-01	ENSG00000135316
SOX10	2.09E-01	ENSG00000100146
BRAF	2.09E-01	ENSG00000157764
SVOP	2.09E-01	ENSG00000166111
QSER1	2.08E-01	ENSG00000060749
ATAD5	2.08E-01	ENSG00000176208
SF3B4	2.08E-01	ENSG00000143368
DDI2	2.08E-01	ENSG00000197312
EP400	2.08E-01	ENSG00000183495
PAPD5	2.08E-01	ENSG00000121274
GCN1L1	2.08E-01	ENSG00000089154
ANKIB1	2.07E-01	ENSG00000001629
CDK1	2.07E-01	ENSG00000170312
FBXO41	2.07E-01	ENSG00000163013
MAPK8	2.07E-01	ENSG00000107643
GLG1	2.07E-01	ENSG00000090863
PTPRC	2.07E-01	ENSG00000081237
RASGRF1	2.07E-01	ENSG00000058335
ACHE	2.07E-01	ENSG00000087085
HMGCS1	2.07E-01	ENSG00000112972
ZC3H12B	2.06E-01	ENSG00000102053
CSNK1G3	2.06E-01	ENSG00000151292
PDE4D	2.06E-01	ENSG00000113448
GNAL	2.06E-01	ENSG00000141404
PITPNM3	2.06E-01	ENSG00000091622
UBE3A	2.06E-01	ENSG00000114062
ZNF512B	2.06E-01	ENSG00000196700
BHLHE41	2.06E-01	ENSG00000123095
SETD2	2.06E-01	ENSG00000181555
SMARCD1	2.06E-01	ENSG00000066117
RBM27	2.06E-01	ENSG00000091009
SLC9A6	2.06E-01	ENSG00000198689
TOMM40	2.06E-01	ENSG00000130204
RIMS2	2.06E-01	ENSG00000176406
ATP9A	2.05E-01	ENSG00000054793
BRSK1	2.05E-01	ENSG00000160469
NFAT5	2.05E-01	ENSG00000102908
ATF7	2.05E-01	ENSG00000170653
IL21R	2.05E-01	ENSG00000103522
RBM39	2.05E-01	ENSG00000131051
EIF4A2	2.05E-01	ENSG00000156976
MORC2	2.05E-01	ENSG00000133422
FBN2	2.05E-01	ENSG00000138829
BTBD11	2.04E-01	ENSG00000151136
UNC5A	2.04E-01	ENSG00000113763
CTDSP1	2.04E-01	ENSG00000144579
CELF5	2.04E-01	ENSG00000161082
RBM14	2.04E-01	ENSG00000239306
TRAPPC10	2.04E-01	ENSG00000160218
CYLD	2.04E-01	ENSG00000083799
FTSJ1	2.04E-01	ENSG00000068438
USP19	2.03E-01	ENSG00000172046
SMARCA2	2.03E-01	ENSG00000080503
ARHGAP21	2.03E-01	ENSG00000107863
CAMSAP2	2.03E-01	ENSG00000118200
PHF1	2.03E-01	ENSG00000112511
PRKCG	2.03E-01	ENSG00000126583
KIAA1244	2.03E-01	ENSG00000112379
PDZD8	2.03E-01	ENSG00000165650
NFIA	2.02E-01	ENSG00000162599
RNF220	2.02E-01	ENSG00000187147
JPH3	2.02E-01	ENSG00000154118
CACNA1I	2.02E-01	ENSG00000100346
RFWD2	2.02E-01	ENSG00000143207
STAT5A	2.02E-01	ENSG00000126561
GATAD2A	2.02E-01	ENSG00000167491
COL1A2	2.02E-01	ENSG00000164692
DMXL1	2.02E-01	ENSG00000172869
AP1G1	2.02E-01	ENSG00000166747
OSBPL6	2.02E-01	ENSG00000079156
NTNG2	2.01E-01	ENSG00000196358
CLASP2	2.01E-01	ENSG00000163539
HERC2	2.01E-01	ENSG00000128731
DCAF8	2.01E-01	ENSG00000132716
STIP1	2.01E-01	ENSG00000168439
ACIN1	2.01E-01	ENSG00000100813
HSPA8	2.01E-01	ENSG00000109971
RPL6	2.01E-01	ENSG00000089009
SETDB1	2.01E-01	ENSG00000143379
PAX8	2.00E-01	ENSG00000125618
PRKCE	2.00E-01	ENSG00000171132
KCTD16	2.00E-01	ENSG00000183775
KIF4A	2.00E-01	ENSG00000090889
DAB2IP	2.00E-01	ENSG00000136848
SIPA1L3	2.00E-01	ENSG00000105738
TOX	2.00E-01	ENSG00000198846
ASXL3	1.99E-01	ENSG00000141431
PA2G4	1.99E-01	ENSG00000170515
DLGAP2	1.99E-01	ENSG00000198010
MPPED2	1.99E-01	ENSG00000066382
CPSF7	1.99E-01	ENSG00000149532
VCAN	1.99E-01	ENSG00000038427
HCFC2	1.98E-01	ENSG00000111727
PAIP1	1.98E-01	ENSG00000172239
LAMC1	1.98E-01	ENSG00000135862
SSBP3	1.98E-01	ENSG00000157216
NEDD4L	1.98E-01	ENSG00000049759
KIAA0368	1.98E-01	ENSG00000136813
PDGFC	1.98E-01	ENSG00000145431
KIAA2022	1.98E-01	ENSG00000050030
IPO13	1.98E-01	ENSG00000117408
PSMA5	1.98E-01	ENSG00000143106
YY1	1.98E-01	ENSG00000100811
IL1RAPL1	1.97E-01	ENSG00000169306
POU2F2	1.97E-01	ENSG00000028277
COPS4	1.97E-01	ENSG00000138663
DNAJC13	1.97E-01	ENSG00000138246
XRN1	1.97E-01	ENSG00000114127
ANKRD12	1.97E-01	ENSG00000101745
PACSIN1	1.97E-01	ENSG00000124507
RAPGEF2	1.97E-01	ENSG00000109756
ETS2	1.97E-01	ENSG00000157557
CLIP2	1.96E-01	ENSG00000106665
PDS5A	1.96E-01	ENSG00000121892
PIK3CD	1.96E-01	ENSG00000171608
ROCK1	1.96E-01	ENSG00000067900
SALL1	1.96E-01	ENSG00000103449
ATXN7L3	1.96E-01	ENSG00000087152
FGD1	1.96E-01	ENSG00000102302
LINGO1	1.96E-01	ENSG00000169783
TNFAIP3	1.96E-01	ENSG00000118503
NUFIP2	1.96E-01	ENSG00000108256
RIC8B	1.96E-01	ENSG00000111785
GLI3	1.95E-01	ENSG00000106571
SGIP1	1.95E-01	ENSG00000118473
FOXP3	1.95E-01	ENSG00000049768
KIAA0232	1.95E-01	ENSG00000170871
WDR44	1.95E-01	ENSG00000131725
CACNG3	1.95E-01	ENSG00000006116
SIN3B	1.95E-01	ENSG00000127511
ATRN	1.95E-01	ENSG00000088812
KLHL15	1.95E-01	ENSG00000174010
ACTR2	1.95E-01	ENSG00000138071
GLYR1	1.95E-01	ENSG00000140632
SEC24B	1.94E-01	ENSG00000138802
ZNF280C	1.94E-01	ENSG00000056277
ATN1	1.94E-01	ENSG00000111676
EXOC8	1.94E-01	ENSG00000116903
BHLHE40	1.94E-01	ENSG00000134107
SH3KBP1	1.94E-01	ENSG00000147010
SKI	1.94E-01	ENSG00000157933
DCUN1D5	1.94E-01	ENSG00000137692
SOGA1	1.94E-01	ENSG00000149639
CHM	1.94E-01	ENSG00000188419
RBFOX2	1.94E-01	ENSG00000100320
RAE1	1.94E-01	ENSG00000101146
RUVBL1	1.94E-01	ENSG00000175792
SMEK1	1.94E-01	ENSG00000100796
TBR1	1.94E-01	ENSG00000136535
PSMD13	1.94E-01	ENSG00000185627
MTPAP	1.93E-01	ENSG00000107951
VDAC3	1.93E-01	ENSG00000078668
SNAP91	1.93E-01	ENSG00000065609
EBF2	1.93E-01	ENSG00000221818
TAF5L	1.93E-01	ENSG00000135801
ZBTB16	1.93E-01	ENSG00000109906
AGO3	1.93E-01	ENSG00000126070
PPME1	1.93E-01	ENSG00000214517
GRIA3	1.93E-01	ENSG00000125675
NFKBIA	1.93E-01	ENSG00000100906
TENM1	1.93E-01	ENSG00000009694
CYBB	1.93E-01	ENSG00000165168
SCAF11	1.93E-01	ENSG00000139218
TBX18	1.93E-01	ENSG00000112837
ASIC2	1.92E-01	ENSG00000108684
ACTR3B	1.92E-01	ENSG00000133627
ARHGAP31	1.92E-01	ENSG00000031081
SNX27	1.92E-01	ENSG00000143376
AJAP1	1.92E-01	ENSG00000196581
PTPRA	1.92E-01	ENSG00000132670
GRIK3	1.92E-01	ENSG00000163873
MAP1A	1.92E-01	ENSG00000166963
CEP170	1.92E-01	ENSG00000143702
GDI1	1.92E-01	ENSG00000203879
XKR4	1.92E-01	ENSG00000206579
HPN	1.92E-01	ENSG00000105707
TNS3	1.92E-01	ENSG00000136205
C20orf112	1.91E-01	ENSG00000197183
DOCK9	1.91E-01	ENSG00000088387
COL4A5	1.91E-01	ENSG00000188153
NR2F1	1.91E-01	ENSG00000175745
WNK3	1.91E-01	ENSG00000196632
DKC1	1.91E-01	ENSG00000130826
SENP5	1.91E-01	ENSG00000119231
LGI1	1.91E-01	ENSG00000108231
BMPR2	1.91E-01	ENSG00000204217
SMARCE1	1.91E-01	ENSG00000073584
FURIN	1.91E-01	ENSG00000140564
SPTBN4	1.91E-01	ENSG00000160460
RPL7A	1.91E-01	ENSG00000148303
TENM2	1.91E-01	ENSG00000145934
PAXBP1	1.90E-01	ENSG00000159086
UNK	1.90E-01	ENSG00000132478
KIAA2018	1.90E-01	ENSG00000176542
AP2M1	1.90E-01	ENSG00000161203
NOS1	1.90E-01	ENSG00000089250
CBX2	1.90E-01	ENSG00000173894
PPARD	1.90E-01	ENSG00000112033
YAP1	1.90E-01	ENSG00000137693
ESR1	1.90E-01	ENSG00000091831
THRAP3	1.90E-01	ENSG00000054118
UBE2Q1	1.90E-01	ENSG00000160714
RNF31	1.90E-01	ENSG00000092098
NYAP1	1.90E-01	ENSG00000166924
SCARF2	1.90E-01	ENSG00000244486
CNOT2	1.89E-01	ENSG00000111596
ELAVL2	1.89E-01	ENSG00000107105
SUGP2	1.89E-01	ENSG00000064607
RSPRY1	1.89E-01	ENSG00000159579
USP37	1.89E-01	ENSG00000135913
NRF1	1.89E-01	ENSG00000106459
NFKBIZ	1.89E-01	ENSG00000144802
RBBP5	1.89E-01	ENSG00000117222
DSCAM	1.89E-01	ENSG00000171587
TTC7B	1.89E-01	ENSG00000165914
PRKD2	1.89E-01	ENSG00000105287
DLL4	1.88E-01	ENSG00000128917
7-Sep	1.88E-01	ENSG00000122545
CDC73	1.88E-01	ENSG00000134371
JARID2	1.88E-01	ENSG00000008083
SNRNP70	1.88E-01	ENSG00000104852
PRRC2B	1.88E-01	ENSG00000130723
SOX5	1.88E-01	ENSG00000134532
GRIN2A	1.88E-01	ENSG00000183454
PLAG1	1.88E-01	ENSG00000181690
ASAP1	1.88E-01	ENSG00000153317
CCT5	1.88E-01	ENSG00000150753
ARID4B	1.87E-01	ENSG00000054267
EIF3D	1.87E-01	ENSG00000100353
NDST1	1.87E-01	ENSG00000070614
PTPRF	1.87E-01	ENSG00000142949
LPHN1	1.87E-01	ENSG00000072071
ARHGEF7	1.87E-01	ENSG00000102606
GPKOW	1.87E-01	ENSG00000068394
EED	1.87E-01	ENSG00000074266
ZNF423	1.87E-01	ENSG00000102935
CUX2	1.87E-01	ENSG00000111249
NFATC2	1.87E-01	ENSG00000101096
STAT1	1.87E-01	ENSG00000115415
TMEM108	1.87E-01	ENSG00000144868
DIDO1	1.87E-01	ENSG00000101191
PHF20L1	1.87E-01	ENSG00000129292
PRDM16	1.87E-01	ENSG00000142611
PTPN12	1.86E-01	ENSG00000127947
PAPD7	1.86E-01	ENSG00000112941
PARP6	1.86E-01	ENSG00000137817
EEF1A2	1.86E-01	ENSG00000101210
HNRNPUL1	1.86E-01	ENSG00000105323
ZC3H11A	1.86E-01	ENSG00000058673
PRRC2A	1.86E-01	ENSG00000204469
XKR6	1.86E-01	ENSG00000171044
KLHL2	1.85E-01	ENSG00000109466
MTOR	1.85E-01	ENSG00000198793
PACS1	1.85E-01	ENSG00000175115
GLUL	1.85E-01	ENSG00000135821
NAV3	1.85E-01	ENSG00000067798
NCAM1	1.85E-01	ENSG00000149294
SARNP	1.85E-01	ENSG00000205323
WWC3	1.85E-01	ENSG00000047644
LRRC41	1.85E-01	ENSG00000132128
CTNND1	1.85E-01	ENSG00000198561
LPHN3	1.85E-01	ENSG00000150471
CNKSR2	1.85E-01	ENSG00000149970
FXR2	1.85E-01	ENSG00000129245
SYK	1.85E-01	ENSG00000165025
EPHB2	1.84E-01	ENSG00000133216
CSNK2A2	1.84E-01	ENSG00000070770
FAT4	1.84E-01	ENSG00000196159
NAP1L1	1.84E-01	ENSG00000187109
MED12L	1.84E-01	ENSG00000144893
ALAS2	1.84E-01	ENSG00000158578
CEP350	1.84E-01	ENSG00000135837
DDX21	1.84E-01	ENSG00000165732
MEIS2	1.84E-01	ENSG00000134138
MTF2	1.84E-01	ENSG00000143033
MAP3K4	1.84E-01	ENSG00000085511
SHANK1	1.84E-01	ENSG00000161681
RNF8	1.83E-01	ENSG00000112130
SET	1.83E-01	ENSG00000119335
UBE3C	1.83E-01	ENSG00000009335
SYCP2	1.83E-01	ENSG00000196074
CIC	1.83E-01	ENSG00000079432
ACAN	1.83E-01	ENSG00000157766
SF1	1.83E-01	ENSG00000168066
NOL6	1.82E-01	ENSG00000165271
NOVA1	1.82E-01	ENSG00000139910
LMTK3	1.82E-01	ENSG00000142235
ATP5A1	1.82E-01	ENSG00000152234
SLC7A3	1.82E-01	ENSG00000165349
MLLT10	1.82E-01	ENSG00000078403
MLLT6	1.82E-01	ENSG00000108292
RP11-152F13.10	1.82E-01	ENSG00000260836
ATP2C1	1.82E-01	ENSG00000017260
RPL7	1.81E-01	ENSG00000147604
TOX3	1.81E-01	ENSG00000103460
CENPB	1.81E-01	ENSG00000125817
SERBP1	1.81E-01	ENSG00000142864
ZRANB2	1.81E-01	ENSG00000132485
HCN1	1.81E-01	ENSG00000164588
RELA	1.81E-01	ENSG00000173039
COPS3	1.81E-01	ENSG00000141030
TFDP2	1.81E-01	ENSG00000114126
WDR7	1.81E-01	ENSG00000091157
TNIK	1.81E-01	ENSG00000154310
ZDHHC17	1.81E-01	ENSG00000186908
PLK2	1.80E-01	ENSG00000145632
PITPNM2	1.80E-01	ENSG00000090975
IDS	1.80E-01	ENSG00000010404
DST	1.80E-01	ENSG00000151914
DNM2	1.80E-01	ENSG00000079805
PDS5B	1.80E-01	ENSG00000083642
PTPRT	1.80E-01	ENSG00000196090
SYMPK	1.79E-01	ENSG00000125755
SPPL3	1.79E-01	ENSG00000157837
PKD1	1.79E-01	ENSG00000008710
TEK	1.79E-01	ENSG00000120156
G3BP2	1.79E-01	ENSG00000138757
ZBTB18	1.79E-01	ENSG00000179456
PTPN2	1.79E-01	ENSG00000175354
ARHGEF12	1.79E-01	ENSG00000196914
LAS1L	1.79E-01	ENSG00000001497
MSL3	1.78E-01	ENSG00000005302
PRPF8	1.78E-01	ENSG00000174231
KDM2B	1.78E-01	ENSG00000089094
AKT3	1.78E-01	ENSG00000117020
HIC2	1.78E-01	ENSG00000169635
PNISR	1.78E-01	ENSG00000132424
DPP10	1.78E-01	ENSG00000175497
MGAT5	1.78E-01	ENSG00000152127
NKRF	1.78E-01	ENSG00000186416
ADRBK1	1.78E-01	ENSG00000173020
ZER1	1.78E-01	ENSG00000160445
EXOC5	1.78E-01	ENSG00000070367
SF3B3	1.78E-01	ENSG00000189091
MYO9B	1.77E-01	ENSG00000099331
PHF2	1.77E-01	ENSG00000197724
PAPOLA	1.77E-01	ENSG00000090060
ZZZ3	1.77E-01	ENSG00000036549
EIF4ENIF1	1.77E-01	ENSG00000184708
PSME4	1.77E-01	ENSG00000068878
NCL	1.77E-01	ENSG00000115053
GLA	1.77E-01	ENSG00000102393
GPHN	1.77E-01	ENSG00000171723
BRPF3	1.77E-01	ENSG00000096070
CNOT7	1.76E-01	ENSG00000198791
MTM1	1.76E-01	ENSG00000171100
BAZ1A	1.76E-01	ENSG00000198604
ABL1	1.76E-01	ENSG00000097007
JAKMIP2	1.76E-01	ENSG00000176049
ZNF516	1.76E-01	ENSG00000101493
PTBP1	1.76E-01	ENSG00000011304
CLASP1	1.76E-01	ENSG00000074054
HTT	1.76E-01	ENSG00000197386
RELN	1.76E-01	ENSG00000189056
BRPF1	1.76E-01	ENSG00000156983
R3HDM2	1.76E-01	ENSG00000179912
EPHA4	1.75E-01	ENSG00000116106
MKLN1	1.75E-01	ENSG00000128585
ZMYM4	1.75E-01	ENSG00000146463
PPP2R5D	1.75E-01	ENSG00000112640
ANAPC2	1.75E-01	ENSG00000176248
FOXP1	1.75E-01	ENSG00000114861
TDRD1	1.75E-01	ENSG00000095627
MAP4K4	1.75E-01	ENSG00000071054
MAPK1	1.75E-01	ENSG00000100030
NCDN	1.75E-01	ENSG00000020129
BSN	1.75E-01	ENSG00000164061
ADRM1	1.75E-01	ENSG00000130706
NCOR1	1.75E-01	ENSG00000141027
KLF4	1.74E-01	ENSG00000136826
SEC24C	1.74E-01	ENSG00000176986
CTDSPL2	1.74E-01	ENSG00000137770
JADE2	1.74E-01	ENSG00000043143
PCGF1	1.74E-01	ENSG00000115289
TTC28	1.74E-01	ENSG00000100154
GATA6	1.74E-01	ENSG00000141448
SCN3A	1.74E-01	ENSG00000153253
PSME3	1.74E-01	ENSG00000131467
TET1	1.74E-01	ENSG00000138336
NUP153	1.74E-01	ENSG00000124789
CELF2	1.74E-01	ENSG00000048740
DDX6	1.74E-01	ENSG00000110367
BAG6	1.74E-01	ENSG00000204463
CFLAR	1.73E-01	ENSG00000003402
OTUD5	1.73E-01	ENSG00000068308
HIVEP1	1.73E-01	ENSG00000095951
GTF3C1	1.73E-01	ENSG00000077235
ENAH	1.73E-01	ENSG00000154380
FOXO1	1.73E-01	ENSG00000150907
TNRC6B	1.73E-01	ENSG00000100354
EEF1G	1.73E-01	ENSG00000254772
TENM4	1.73E-01	ENSG00000149256
FZR1	1.72E-01	ENSG00000105325
ZFP91	1.72E-01	ENSG00000186660
ARMC8	1.72E-01	ENSG00000114098
CAMTA1	1.72E-01	ENSG00000171735
LIN54	1.72E-01	ENSG00000189308
TRIM71	1.72E-01	ENSG00000206557
NKAP	1.72E-01	ENSG00000101882
TFAP4	1.72E-01	ENSG00000090447
ACVR1B	1.72E-01	ENSG00000135503
PSMD4	1.72E-01	ENSG00000159352
FBLN5	1.72E-01	ENSG00000140092
EEF2	1.72E-01	ENSG00000167658
ISY1-RAB43	1.72E-01	ENSG00000261796
KIF1B	1.71E-01	ENSG00000054523
RNF2	1.71E-01	ENSG00000121481
DAGLA	1.71E-01	ENSG00000134780
MNT	1.71E-01	ENSG00000070444
PRKCD	1.71E-01	ENSG00000163932
KDM4B	1.71E-01	ENSG00000127663
CELF1	1.71E-01	ENSG00000149187
ANKRD28	1.71E-01	ENSG00000206560
MEN1	1.71E-01	ENSG00000133895
SYVN1	1.71E-01	ENSG00000162298
ACVR2A	1.70E-01	ENSG00000121989
TRIM9	1.70E-01	ENSG00000100505
DYRK2	1.70E-01	ENSG00000127334
TRPC5	1.70E-01	ENSG00000072315
C7orf60	1.70E-01	ENSG00000164603
MKL2	1.70E-01	ENSG00000186260
GPATCH8	1.70E-01	ENSG00000186566
ESCO1	1.70E-01	ENSG00000141446
GRID2	1.70E-01	ENSG00000152208
WEE1	1.70E-01	ENSG00000166483
MBTPS2	1.70E-01	ENSG00000012174
PRPF4B	1.70E-01	ENSG00000112739
ZNF654	1.70E-01	ENSG00000175105
CHD9	1.70E-01	ENSG00000177200
NCOR2	1.69E-01	ENSG00000196498
ANK1	1.69E-01	ENSG00000029534
ZNF236	1.69E-01	ENSG00000130856
ABCA2	1.69E-01	ENSG00000107331
PPP1R16B	1.69E-01	ENSG00000101445
RC3H2	1.69E-01	ENSG00000056586
PAX6	1.69E-01	ENSG00000007372
CENPI	1.69E-01	ENSG00000102384
ZNF638	1.69E-01	ENSG00000075292
NACC1	1.69E-01	ENSG00000160877
PDGFRA	1.69E-01	ENSG00000134853
CADM4	1.69E-01	ENSG00000105767
PPP1R9B	1.68E-01	ENSG00000108819
SFSWAP	1.68E-01	ENSG00000061936
HNF1B	1.68E-01	ENSG00000108753
NOP2	1.68E-01	ENSG00000111641
TMEM63B	1.68E-01	ENSG00000137216
STAU1	1.68E-01	ENSG00000124214
ARPC2	1.68E-01	ENSG00000163466
CSK	1.68E-01	ENSG00000103653
SOX9	1.68E-01	ENSG00000125398
GRIN2D	1.67E-01	ENSG00000105464
RPL5	1.67E-01	ENSG00000122406
PHF23	1.67E-01	ENSG00000040633
SIPA1L1	1.67E-01	ENSG00000197555
MYH10	1.67E-01	ENSG00000133026
GABBR2	1.67E-01	ENSG00000136928
CECR2	1.67E-01	ENSG00000099954
F9	1.67E-01	ENSG00000101981
PAK7	1.67E-01	ENSG00000101349
USP11	1.67E-01	ENSG00000102226
ARIH1	1.66E-01	ENSG00000166233
LRRC4	1.66E-01	ENSG00000128594
RBFOX3	1.66E-01	ENSG00000167281
ZNF629	1.66E-01	ENSG00000102870
KDM5C	1.66E-01	ENSG00000126012
PHF6	1.66E-01	ENSG00000156531
DICER1	1.66E-01	ENSG00000100697
PAX5	1.65E-01	ENSG00000196092
ZNF608	1.65E-01	ENSG00000168916
DSCAML1	1.65E-01	ENSG00000177103
CCNJ	1.65E-01	ENSG00000107443
CCNK	1.65E-01	ENSG00000090061
TLK1	1.65E-01	ENSG00000198586
LARP1	1.65E-01	ENSG00000155506
KIAA0947	1.64E-01	ENSG00000164151
MDM2	1.64E-01	ENSG00000135679
CASKIN1	1.64E-01	ENSG00000167971
MYC	1.64E-01	ENSG00000136997
CLK2	1.64E-01	ENSG00000176444
CPSF6	1.63E-01	ENSG00000111605
FAM120A	1.63E-01	ENSG00000048828
WDR43	1.63E-01	ENSG00000163811
CUX1	1.63E-01	ENSG00000257923
ZNF865	1.63E-01	ENSG00000261221
MAPK8IP1	1.63E-01	ENSG00000121653
CDK19	1.63E-01	ENSG00000155111
NFKB2	1.63E-01	ENSG00000077150
KDM5A	1.63E-01	ENSG00000073614
TEX10	1.63E-01	ENSG00000136891
NPM1	1.62E-01	ENSG00000181163
PSMD12	1.62E-01	ENSG00000197170
ZNF131	1.62E-01	ENSG00000172262
GPC3	1.62E-01	ENSG00000147257
GRAMD4	1.62E-01	ENSG00000075240
KIF2A	1.62E-01	ENSG00000068796
FGD5	1.62E-01	ENSG00000154783
CKAP5	1.62E-01	ENSG00000175216
UPF1	1.62E-01	ENSG00000005007
UTP14A	1.62E-01	ENSG00000156697
CHD1	1.62E-01	ENSG00000153922
ZBTB2	1.62E-01	ENSG00000181472
RORC	1.61E-01	ENSG00000143365
ZNF800	1.61E-01	ENSG00000048405
DPF2	1.61E-01	ENSG00000133884
APC	1.61E-01	ENSG00000134982
FKBP8	1.61E-01	ENSG00000105701
OPHN1	1.61E-01	ENSG00000079482
USP48	1.61E-01	ENSG00000090686
KDM6A	1.61E-01	ENSG00000147050
CAPZA2	1.61E-01	ENSG00000198898
ALG13	1.60E-01	ENSG00000101901
SMAD5	1.60E-01	ENSG00000113658
GNB2L1	1.60E-01	ENSG00000204628
SLIT2	1.60E-01	ENSG00000145147
PPM1A	1.60E-01	ENSG00000100614
PPP4R2	1.60E-01	ENSG00000163605
GSPT1	1.60E-01	ENSG00000103342
PIP4K2B	1.60E-01	ENSG00000141720
ZFX	1.60E-01	ENSG00000005889
KANSL3	1.60E-01	ENSG00000114982
EPC2	1.59E-01	ENSG00000135999
ROBO2	1.59E-01	ENSG00000185008
MAST1	1.59E-01	ENSG00000105613
POLR2A	1.59E-01	ENSG00000181222
GRIPAP1	1.59E-01	ENSG00000068400
PSMD11	1.59E-01	ENSG00000108671
TNRC6A	1.59E-01	ENSG00000090905
ESPL1	1.59E-01	ENSG00000135476
CUL5	1.59E-01	ENSG00000166266
FBRS	1.59E-01	ENSG00000156860
SAP130	1.59E-01	ENSG00000136715
DOCK3	1.58E-01	ENSG00000088538
DMXL2	1.58E-01	ENSG00000104093
PELP1	1.58E-01	ENSG00000141456
TXLNG	1.58E-01	ENSG00000086712
UNC13A	1.58E-01	ENSG00000130477
MAT2A	1.58E-01	ENSG00000168906
HECTD1	1.58E-01	ENSG00000092148
KCNQ2	1.58E-01	ENSG00000075043
TANC2	1.58E-01	ENSG00000170921
PPP3CA	1.58E-01	ENSG00000138814
LARP4B	1.58E-01	ENSG00000107929
CHD5	1.57E-01	ENSG00000116254
PLXND1	1.57E-01	ENSG00000004399
RXRA	1.57E-01	ENSG00000186350
LRRC7	1.57E-01	ENSG00000033122
ZFC3H1	1.57E-01	ENSG00000133858
UBE4B	1.57E-01	ENSG00000130939
ARHGEF2	1.56E-01	ENSG00000116584
XPR1	1.56E-01	ENSG00000143324
INTS10	1.56E-01	ENSG00000104613
USP3	1.56E-01	ENSG00000140455
MARK2	1.56E-01	ENSG00000072518
IKZF1	1.56E-01	ENSG00000185811
CDH11	1.56E-01	ENSG00000140937
KDM4A	1.56E-01	ENSG00000066135
RREB1	1.56E-01	ENSG00000124782
CHD4	1.56E-01	ENSG00000111642
HIPK2	1.56E-01	ENSG00000064393
NR2E1	1.56E-01	ENSG00000112333
KPNA4	1.56E-01	ENSG00000186432
ARHGAP42	1.55E-01	ENSG00000165895
OCRL	1.55E-01	ENSG00000122126
RICTOR	1.55E-01	ENSG00000164327
ZNF541	1.55E-01	ENSG00000118156
FASN	1.55E-01	ENSG00000169710
ATAD2B	1.55E-01	ENSG00000119778
PCIF1	1.55E-01	ENSG00000100982
DENND5B	1.55E-01	ENSG00000170456
HOOK3	1.55E-01	ENSG00000168172
CAMSAP3	1.54E-01	ENSG00000076826
AHR	1.54E-01	ENSG00000106546
DMD	1.54E-01	ENSG00000198947
PPP1R10	1.54E-01	ENSG00000204569
HDLBP	1.54E-01	ENSG00000115677
ZNF609	1.54E-01	ENSG00000180357
C11orf30	1.53E-01	ENSG00000158636
EFEMP1	1.53E-01	ENSG00000115380
MAPKAP1	1.53E-01	ENSG00000119487
ATP1B1	1.53E-01	ENSG00000143153
ELFN1	1.53E-01	ENSG00000225968
SMCHD1	1.53E-01	ENSG00000101596
FBXW2	1.53E-01	ENSG00000119402
GGA1	1.53E-01	ENSG00000100083
KALRN	1.52E-01	ENSG00000160145
CASZ1	1.52E-01	ENSG00000130940
6-Mar	1.52E-01	ENSG00000145495
SFPQ	1.52E-01	ENSG00000116560
BCORL1	1.52E-01	ENSG00000085185
CMIP	1.52E-01	ENSG00000153815
PPRC1	1.52E-01	ENSG00000148840
DDX26B	1.52E-01	ENSG00000165359
SETD1B	1.51E-01	ENSG00000139718
CLCN4	1.51E-01	ENSG00000073464
ARHGEF9	1.51E-01	ENSG00000131089
B4GALT5	1.51E-01	ENSG00000158470
MSL1	1.51E-01	ENSG00000188895
SERPINC1	1.51E-01	ENSG00000117601
YBX2	1.50E-01	ENSG00000006047
TLE4	1.50E-01	ENSG00000106829
SLC6A1	1.50E-01	ENSG00000157103
EBF3	1.50E-01	ENSG00000108001
MAPK8IP3	1.50E-01	ENSG00000138834
AHSA1	1.50E-01	ENSG00000100591
PAN3	1.50E-01	ENSG00000152520
PKN2	1.50E-01	ENSG00000065243
ABCD1	1.50E-01	ENSG00000101986
DIP2C	1.49E-01	ENSG00000151240
NFIX	1.49E-01	ENSG00000008441
FBXL17	1.49E-01	ENSG00000145743
WAS	1.49E-01	ENSG00000015285
GCM1	1.49E-01	ENSG00000137270
WBP11	1.48E-01	ENSG00000084463
ITPKB	1.48E-01	ENSG00000143772
CTCF	1.48E-01	ENSG00000102974
ATP2B2	1.48E-01	ENSG00000157087
MAOB	1.48E-01	ENSG00000069535
KLHDC3	1.48E-01	ENSG00000124702
PRMT1	1.48E-01	ENSG00000126457
TGFB2	1.48E-01	ENSG00000092969
RFX4	1.47E-01	ENSG00000111783
XRCC5	1.47E-01	ENSG00000079246
USP24	1.47E-01	ENSG00000162402
CHD3	1.47E-01	ENSG00000170004
HNRNPA1	1.47E-01	ENSG00000135486
PPP1CB	1.47E-01	ENSG00000213639
FLT4	1.47E-01	ENSG00000037280
UNC79	1.47E-01	ENSG00000133958
ZNF217	1.47E-01	ENSG00000171940
EFHC2	1.47E-01	ENSG00000183690
BAZ2A	1.46E-01	ENSG00000076108
JAG1	1.46E-01	ENSG00000101384
ASXL2	1.46E-01	ENSG00000143970
SP3	1.46E-01	ENSG00000172845
SRRM1	1.46E-01	ENSG00000133226
MAML1	1.46E-01	ENSG00000161021
CCNC	1.46E-01	ENSG00000112237
KIF23	1.46E-01	ENSG00000137807
EZH2	1.46E-01	ENSG00000106462
GNB1	1.45E-01	ENSG00000078369
HOMER1	1.45E-01	ENSG00000152413
ZFPM2	1.45E-01	ENSG00000169946
AEBP2	1.45E-01	ENSG00000139154
NUP85	1.45E-01	ENSG00000125450
CBLL1	1.45E-01	ENSG00000105879
RNF38	1.45E-01	ENSG00000137075
COPS5	1.44E-01	ENSG00000121022
SPOP	1.44E-01	ENSG00000121067
CSDE1	1.44E-01	ENSG00000009307
API5	1.44E-01	ENSG00000166181
CUL1	1.44E-01	ENSG00000055130
DDX46	1.44E-01	ENSG00000145833
ZFHX4	1.44E-01	ENSG00000091656
CNOT4	1.43E-01	ENSG00000080802
JAG2	1.43E-01	ENSG00000184916
TFCP2L1	1.43E-01	ENSG00000115112
MAOA	1.43E-01	ENSG00000189221
SAMD4B	1.43E-01	ENSG00000179134
CSNK1E	1.43E-01	ENSG00000213923
DNMT1	1.43E-01	ENSG00000130816
PHEX	1.43E-01	ENSG00000102174
ATXN2L	1.43E-01	ENSG00000168488
XPO4	1.43E-01	ENSG00000132953
ARFGEF1	1.43E-01	ENSG00000066777
SPAG9	1.42E-01	ENSG00000008294
FNBP4	1.42E-01	ENSG00000109920
AGPAT3	1.42E-01	ENSG00000160216
RANBP2	1.42E-01	ENSG00000153201
TKTL1	1.42E-01	ENSG00000007350
ZBTB44	1.42E-01	ENSG00000196323
WHSC1L1	1.42E-01	ENSG00000147548
BCOR	1.41E-01	ENSG00000183337
HDAC5	1.41E-01	ENSG00000108840
PODXL2	1.41E-01	ENSG00000114631
AFTPH	1.41E-01	ENSG00000119844
RANBP3	1.41E-01	ENSG00000031823
KDM6B	1.40E-01	ENSG00000132510
SPTB	1.40E-01	ENSG00000070182
SOS1	1.40E-01	ENSG00000115904
BAI1	1.40E-01	ENSG00000181790
AMBRA1	1.40E-01	ENSG00000110497
UBE2O	1.40E-01	ENSG00000175931
ZNF292	1.40E-01	ENSG00000188994
ARID4A	1.39E-01	ENSG00000032219
TRIO	1.39E-01	ENSG00000038382
YTHDF2	1.39E-01	ENSG00000198492
PPFIA2	1.39E-01	ENSG00000139220
BAI3	1.38E-01	ENSG00000135298
SLC12A5	1.38E-01	ENSG00000124140
TAF3	1.38E-01	ENSG00000165632
SHOC2	1.38E-01	ENSG00000108061
PSMC1	1.38E-01	ENSG00000100764
RBM22	1.38E-01	ENSG00000086589
NFKB1	1.38E-01	ENSG00000109320
AFF4	1.38E-01	ENSG00000072364
RB1CC1	1.38E-01	ENSG00000023287
SAFB	1.38E-01	ENSG00000160633
TRAPPC8	1.38E-01	ENSG00000153339
JPH4	1.37E-01	ENSG00000092051
SMARCA1	1.37E-01	ENSG00000102038
HEATR1	1.37E-01	ENSG00000119285
DLGAP3	1.36E-01	ENSG00000116544
HIRA	1.36E-01	ENSG00000100084
SETD1A	1.36E-01	ENSG00000099381
NAA35	1.36E-01	ENSG00000135040
ELMSAN1	1.36E-01	ENSG00000156030
CACTIN	1.36E-01	ENSG00000105298
ARHGEF6	1.36E-01	ENSG00000129675
FAM120C	1.36E-01	ENSG00000184083
RBM6	1.36E-01	ENSG00000004534
KIF1A	1.36E-01	ENSG00000130294
MECOM	1.36E-01	ENSG00000085276
MBD5	1.36E-01	ENSG00000204406
MEIS1	1.36E-01	ENSG00000143995
INTS6	1.36E-01	ENSG00000102786
ZFHX3	1.36E-01	ENSG00000140836
PHF12	1.35E-01	ENSG00000109118
DACH1	1.35E-01	ENSG00000165659
PORCN	1.35E-01	ENSG00000102312
CTR9	1.35E-01	ENSG00000198730
RBM5	1.35E-01	ENSG00000003756
NRBP1	1.35E-01	ENSG00000115216
TBX5	1.35E-01	ENSG00000089225
FRMD4A	1.35E-01	ENSG00000151474
PTPN11	1.35E-01	ENSG00000179295
ITPR1	1.34E-01	ENSG00000150995
COL2A1	1.34E-01	ENSG00000139219
NPLOC4	1.34E-01	ENSG00000182446
MAPKAPK2	1.34E-01	ENSG00000162889
DDX42	1.34E-01	ENSG00000198231
CACNA1A	1.34E-01	ENSG00000141837
SUZ12	1.34E-01	ENSG00000178691
CSTF2	1.33E-01	ENSG00000101811
NR4A2	1.33E-01	ENSG00000153234
TULP4	1.33E-01	ENSG00000130338
MAP1B	1.33E-01	ENSG00000131711
USP42	1.33E-01	ENSG00000106346
ZNF592	1.33E-01	ENSG00000166716
NPAS2	1.33E-01	ENSG00000170485
ZSWIM8	1.33E-01	ENSG00000214655
IQSEC2	1.33E-01	ENSG00000124313
U2AF2	1.33E-01	ENSG00000063244
CCNA2	1.32E-01	ENSG00000145386
PTPN6	1.32E-01	ENSG00000111679
SCML2	1.32E-01	ENSG00000102098
SNRK	1.32E-01	ENSG00000163788
MINK1	1.32E-01	ENSG00000141503
IRF6	1.32E-01	ENSG00000117595
ZRSR2	1.32E-01	ENSG00000169249
RFX7	1.32E-01	ENSG00000181827
MLLT3	1.31E-01	ENSG00000171843
EIF3A	1.31E-01	ENSG00000107581
YTHDC2	1.31E-01	ENSG00000047188
KSR2	1.31E-01	ENSG00000171435
ZMYND8	1.31E-01	ENSG00000101040
FERMT2	1.30E-01	ENSG00000073712
WTAP	1.30E-01	ENSG00000146457
UBR3	1.30E-01	ENSG00000144357
SCN8A	1.30E-01	ENSG00000196876
FNIP2	1.30E-01	ENSG00000052795
MSN	1.30E-01	ENSG00000147065
PPP1R12A	1.30E-01	ENSG00000058272
RANBP9	1.30E-01	ENSG00000010017
USP47	1.30E-01	ENSG00000170242
CCDC88A	1.30E-01	ENSG00000115355
L1CAM	1.29E-01	ENSG00000198910
CTNNB1	1.29E-01	ENSG00000168036
PBRM1	1.29E-01	ENSG00000163939
PRICKLE1	1.29E-01	ENSG00000139174
PUM1	1.29E-01	ENSG00000134644
AHCTF1	1.29E-01	ENSG00000153207
TNPO2	1.29E-01	ENSG00000105576
AAK1	1.29E-01	ENSG00000115977
RASA1	1.29E-01	ENSG00000145715
CDC5L	1.29E-01	ENSG00000096401
TLN1	1.28E-01	ENSG00000137076
BTAF1	1.28E-01	ENSG00000095564
EPHA7	1.28E-01	ENSG00000135333
COL4A1	1.28E-01	ENSG00000187498
SIK3	1.28E-01	ENSG00000160584
KAT6B	1.28E-01	ENSG00000156650
KAT7	1.28E-01	ENSG00000136504
ZFR	1.28E-01	ENSG00000056097
GSE1	1.28E-01	ENSG00000131149
GSK3A	1.28E-01	ENSG00000105723
HECTD4	1.27E-01	ENSG00000173064
RALGPS1	1.27E-01	ENSG00000136828
TNRC6C	1.27E-01	ENSG00000078687
SCN2A	1.27E-01	ENSG00000136531
SOBP	1.27E-01	ENSG00000112320
VCP	1.27E-01	ENSG00000165280
NLGN2	1.26E-01	ENSG00000169992
PCDH19	1.26E-01	ENSG00000165194
DDX17	1.26E-01	ENSG00000100201
RB1	1.26E-01	ENSG00000139687
WNK1	1.26E-01	ENSG00000060237
ZC3H18	1.26E-01	ENSG00000158545
CDK12	1.26E-01	ENSG00000167258
GAPVD1	1.25E-01	ENSG00000165219
EPC1	1.25E-01	ENSG00000120616
KCNB1	1.25E-01	ENSG00000158445
CACNA1E	1.24E-01	ENSG00000198216
PRMT5	1.24E-01	ENSG00000100462
JADE3	1.24E-01	ENSG00000102221
WDR5	1.24E-01	ENSG00000196363
CUL4A	1.24E-01	ENSG00000139842
PCLO	1.24E-01	ENSG00000186472
ZNF219	1.24E-01	ENSG00000165804
TRAF2	1.23E-01	ENSG00000127191
EIF4B	1.23E-01	ENSG00000063046
ADNP	1.23E-01	ENSG00000101126
RET	1.23E-01	ENSG00000165731
TEAD1	1.23E-01	ENSG00000187079
CCDC22	1.23E-01	ENSG00000101997
SHANK3	1.23E-01	ENSG00000251322
ARMCX4	1.22E-01	ENSG00000196440
KMT2C	1.22E-01	ENSG00000055609
PIK3AP1	1.22E-01	ENSG00000155629
SEMA4C	1.22E-01	ENSG00000168758
CYTH1	1.22E-01	ENSG00000108669
RBM17	1.22E-01	ENSG00000134453
RTF1	1.22E-01	ENSG00000137815
IPO5	1.22E-01	ENSG00000065150
NUP98	1.22E-01	ENSG00000110713
PRRC2C	1.21E-01	ENSG00000117523
PPFIA3	1.21E-01	ENSG00000177380
ATP1A1	1.21E-01	ENSG00000163399
KIF11	1.21E-01	ENSG00000138160
NCOA2	1.21E-01	ENSG00000140396
HIPK1	1.21E-01	ENSG00000163349
KIAA0430	1.21E-01	ENSG00000166783
CDC42BPB	1.20E-01	ENSG00000198752
XPO7	1.20E-01	ENSG00000130227
RARB	1.20E-01	ENSG00000077092
RERE	1.20E-01	ENSG00000142599
ZMYND11	1.20E-01	ENSG00000015171
RPL4	1.20E-01	ENSG00000174444
SUPT16H	1.20E-01	ENSG00000092201
ZBTB47	1.20E-01	ENSG00000114853
WHSC1	1.19E-01	ENSG00000109685
TCEB3	1.19E-01	ENSG00000011007
STAG1	1.19E-01	ENSG00000118007
ATRX	1.19E-01	ENSG00000085224
VCPIP1	1.19E-01	ENSG00000175073
EIF4A3	1.19E-01	ENSG00000141543
MAU2	1.19E-01	ENSG00000129933
PSMC2	1.19E-01	ENSG00000161057
DAZAP1	1.19E-01	ENSG00000071626
POGZ	1.19E-01	ENSG00000143442
PRKAR1A	1.19E-01	ENSG00000108946
SF3A3	1.19E-01	ENSG00000183431
FXR1	1.19E-01	ENSG00000114416
DOT1L	1.18E-01	ENSG00000104885
CHAF1A	1.18E-01	ENSG00000167670
PSMD1	1.18E-01	ENSG00000173692
SRRM2	1.18E-01	ENSG00000167978
PIAS4	1.18E-01	ENSG00000105229
ACTR3	1.18E-01	ENSG00000115091
DDX3X	1.18E-01	ENSG00000215301
TSC1	1.18E-01	ENSG00000165699
SON	1.18E-01	ENSG00000159140
CSE1L	1.17E-01	ENSG00000124207
EIF4A1	1.17E-01	ENSG00000161960
PIK3CA	1.17E-01	ENSG00000121879
KIF5C	1.17E-01	ENSG00000168280
REV3L	1.17E-01	ENSG00000009413
AGPS	1.17E-01	ENSG00000018510
ADAM10	1.17E-01	ENSG00000137845
MED1	1.17E-01	ENSG00000125686
SMARCC2	1.17E-01	ENSG00000139613
MYRF	1.17E-01	ENSG00000124920
UBXN7	1.16E-01	ENSG00000163960
SLC17A7	1.16E-01	ENSG00000104888
NOTCH2	1.16E-01	ENSG00000134250
SMARCC1	1.16E-01	ENSG00000173473
RAI1	1.16E-01	ENSG00000108557
DHX30	1.15E-01	ENSG00000132153
MYCBP2	1.15E-01	ENSG00000005810
FUBP1	1.15E-01	ENSG00000162613
TRIM24	1.15E-01	ENSG00000122779
ZC3H7A	1.15E-01	ENSG00000122299
ISY1	1.14E-01	ENSG00000240682
HNRNPU	1.14E-01	ENSG00000153187
TLK2	1.14E-01	ENSG00000146872
TRERF1	1.14E-01	ENSG00000124496
RIF1	1.13E-01	ENSG00000080345
NLK	1.13E-01	ENSG00000087095
PHIP	1.13E-01	ENSG00000146247
LPHN2	1.13E-01	ENSG00000117114
DPYSL5	1.13E-01	ENSG00000157851
USP8	1.13E-01	ENSG00000138592
TIPARP	1.13E-01	ENSG00000163659
ZBTB4	1.13E-01	ENSG00000174282
EIF4G3	1.12E-01	ENSG00000075151
MDM4	1.12E-01	ENSG00000198625
NTRK2	1.12E-01	ENSG00000148053
ANKHD1	1.12E-01	ENSG00000131503
ANKHD1-EIF4EBP3	1.12E-01	ENSG00000254996
RORB	1.12E-01	ENSG00000198963
TIAL1	1.12E-01	ENSG00000151923
NRXN3	1.12E-01	ENSG00000021645
PTPRD	1.12E-01	ENSG00000153707
WAPAL	1.12E-01	ENSG00000062650
RBM26	1.12E-01	ENSG00000139746
TPR	1.11E-01	ENSG00000047410
RCOR1	1.11E-01	ENSG00000089902
SUFU	1.11E-01	ENSG00000107882
TRPS1	1.11E-01	ENSG00000104447
MTA1	1.11E-01	ENSG00000182979
RUVBL2	1.11E-01	ENSG00000183207
UTP15	1.10E-01	ENSG00000164338
SETBP1	1.10E-01	ENSG00000152217
ARID5B	1.10E-01	ENSG00000150347
RBM10	1.10E-01	ENSG00000182872
BAZ1B	1.09E-01	ENSG00000009954
HNRNPH1	1.09E-01	ENSG00000169045
VPRBP	1.09E-01	ENSG00000145041
CTIF	1.09E-01	ENSG00000134030
ABCB7	1.09E-01	ENSG00000131269
AP2A2	1.08E-01	ENSG00000183020
SMU1	1.08E-01	ENSG00000122692
NAA25	1.08E-01	ENSG00000111300
UBA1	1.08E-01	ENSG00000130985
ZCCHC11	1.07E-01	ENSG00000134744
ZCCHC6	1.07E-01	ENSG00000083223
ANKRD11	1.07E-01	ENSG00000167522
PAFAH1B1	1.07E-01	ENSG00000007168
ZEB2	1.07E-01	ENSG00000169554
ZMYM3	1.06E-01	ENSG00000147130
AGO2	1.06E-01	ENSG00000123908
ANK2	1.06E-01	ENSG00000145362
RALGAPB	1.06E-01	ENSG00000170471
IPO7	1.06E-01	ENSG00000205339
PRPF19	1.06E-01	ENSG00000110107
SCAF4	1.06E-01	ENSG00000156304
TBL1XR1	1.06E-01	ENSG00000177565
COPA	1.05E-01	ENSG00000122218
COL1A1	1.05E-01	ENSG00000108821
DHX15	1.05E-01	ENSG00000109606
DHX9	1.05E-01	ENSG00000135829
MAP2	1.05E-01	ENSG00000078018
RFX3	1.04E-01	ENSG00000080298
BIRC6	1.04E-01	ENSG00000115760
LMNB2	1.04E-01	ENSG00000176619
CLTC	1.04E-01	ENSG00000141367
KMT2D	1.03E-01	ENSG00000167548
UBAP2L	1.03E-01	ENSG00000143569
ZNF148	1.03E-01	ENSG00000163848
BTK	1.03E-01	ENSG00000010671
RRM1	1.03E-01	ENSG00000167325
PPP2R5E	1.03E-01	ENSG00000154001
CACNA1C	1.02E-01	ENSG00000151067
ARID1B	1.02E-01	ENSG00000049618
PSMD2	1.02E-01	ENSG00000175166
PSMD3	1.02E-01	ENSG00000108344
AP2A1	1.01E-01	ENSG00000196961
ARCN1	1.01E-01	ENSG00000095139
SPTAN1	1.01E-01	ENSG00000197694
RPTOR	1.01E-01	ENSG00000141564
CAND1	1.01E-01	ENSG00000111530
COPS2	1.01E-01	ENSG00000166200
SALL4	1.01E-01	ENSG00000101115
FBXL19	1.00E-01	ENSG00000099364
CREBRF	1.00E-01	ENSG00000164463
HDAC2	1.00E-01	ENSG00000196591
SP1	1.00E-01	ENSG00000185591
MAPK8IP2	1.00E-01	ENSG00000008735
ACTN4	9.90E-02	ENSG00000130402
UPF2	9.90E-02	ENSG00000151461
CARM1	9.90E-02	ENSG00000142453
PAXIP1	9.90E-02	ENSG00000157212
BPTF	9.90E-02	ENSG00000171634
EP300	9.90E-02	ENSG00000100393
COL3A1	9.80E-02	ENSG00000168542
PPP3CB	9.80E-02	ENSG00000107758
ILF3	9.80E-02	ENSG00000129351
PLEKHA5	9.80E-02	ENSG00000052126
ZNF521	9.80E-02	ENSG00000198795
TAB2	9.80E-02	ENSG00000055208
CTNND2	9.80E-02	ENSG00000169862
DDX5	9.80E-02	ENSG00000108654
CCT3	9.70E-02	ENSG00000163468
COL5A2	9.70E-02	ENSG00000204262
PHC3	9.70E-02	ENSG00000173889
GATAD2B	9.70E-02	ENSG00000143614
FBXO11	9.70E-02	ENSG00000138081
NOTCH1	9.70E-02	ENSG00000148400
SRCAP	9.60E-02	ENSG00000080603
ZNF777	9.60E-02	ENSG00000196453
HNRNPK	9.60E-02	ENSG00000165119
SCAF8	9.60E-02	ENSG00000213079
ARID2	9.60E-02	ENSG00000189079
TCF20	9.50E-02	ENSG00000100207
DLL1	9.50E-02	ENSG00000198719
UBR4	9.50E-02	ENSG00000127481
STAT3	9.50E-02	ENSG00000168610
IGF2BP3	9.50E-02	ENSG00000136231
NSD1	9.50E-02	ENSG00000165671
PIAS1	9.40E-02	ENSG00000033800
DAAM2	9.40E-02	ENSG00000146122
EFTUD2	9.40E-02	ENSG00000108883
YTHDC1	9.40E-02	ENSG00000083896
NCBP1	9.40E-02	ENSG00000136937
CUL2	9.30E-02	ENSG00000108094
HNRNPM	9.30E-02	ENSG00000099783
MED14	9.20E-02	ENSG00000180182
CYFIP2	9.20E-02	ENSG00000055163
ZNF407	9.20E-02	ENSG00000215421
KPNB1	9.20E-02	ENSG00000108424
ETV5	9.20E-02	ENSG00000244405
SATB2	9.10E-02	ENSG00000119042
USP34	9.10E-02	ENSG00000115464
MAP3K2	9.10E-02	ENSG00000169967
PREX1	9.10E-02	ENSG00000124126
TM9SF3	9.00E-02	ENSG00000077147
DLG3	9.00E-02	ENSG00000082458
MGA	9.00E-02	ENSG00000174197
ANKRD52	9.00E-02	ENSG00000139645
STAG2	9.00E-02	ENSG00000101972
LUC7L3	8.90E-02	ENSG00000108848
COPB2	8.90E-02	ENSG00000184432
DNAJC14	8.90E-02	ENSG00000135392
RNF17	8.90E-02	ENSG00000132972
ANK3	8.90E-02	ENSG00000151150
F8	8.90E-02	ENSG00000185010
UBP1	8.80E-02	ENSG00000153560
PLCL2	8.80E-02	ENSG00000154822
SPTBN1	8.80E-02	ENSG00000115306
MYH9	8.80E-02	ENSG00000100345
ZDHHC5	8.80E-02	ENSG00000156599
MN1	8.70E-02	ENSG00000169184
SUPT6H	8.70E-02	ENSG00000109111
RP11-762I7.5	8.70E-02	ENSG00000257390
NHS	8.70E-02	ENSG00000188158
RPS6KA3	8.70E-02	ENSG00000177189
MYT1L	8.70E-02	ENSG00000186487
TRIM33	8.60E-02	ENSG00000197323
STXBP1	8.60E-02	ENSG00000136854
TOPBP1	8.60E-02	ENSG00000163781
NF2	8.60E-02	ENSG00000186575
TET3	8.60E-02	ENSG00000187605
EIF4G2	8.50E-02	ENSG00000110321
ZNF462	8.50E-02	ENSG00000148143
WDR26	8.50E-02	ENSG00000162923
CUL4B	8.50E-02	ENSG00000158290
MACF1	8.40E-02	ENSG00000127603
WAC	8.40E-02	ENSG00000095787
BRWD3	8.40E-02	ENSG00000165288
C17orf104	8.40E-02	ENSG00000180336
ATP2B1	8.40E-02	ENSG00000070961
SMARCAD1	8.30E-02	ENSG00000163104
FRMPD4	8.30E-02	ENSG00000169933
FLNA	8.20E-02	ENSG00000196924
TRIM28	8.20E-02	ENSG00000130726
CHD8	8.20E-02	ENSG00000100888
RBM33	8.20E-02	ENSG00000184863
SNRNP200	8.20E-02	ENSG00000144028
XPO6	8.20E-02	ENSG00000169180
SBNO1	8.10E-02	ENSG00000139697
THOC2	8.10E-02	ENSG00000125676
PRKCB	8.10E-02	ENSG00000166501
INO80	8.10E-02	ENSG00000128908
TAF4	8.10E-02	ENSG00000130699
PHF21A	8.00E-02	ENSG00000135365
NAV1	8.00E-02	ENSG00000134369
HIVEP2	8.00E-02	ENSG00000010818
OGT	8.00E-02	ENSG00000147162
RBBP6	8.00E-02	ENSG00000122257
GTPBP4	8.00E-02	ENSG00000107937
MYBL1	8.00E-02	ENSG00000185697
TEX11	8.00E-02	ENSG00000120498
DYNC1H1	8.00E-02	ENSG00000197102
TM9SF2	7.90E-02	ENSG00000125304
MATR3	7.90E-02	ENSG00000015479
DCAF5	7.80E-02	ENSG00000139990
SUV420H1	7.80E-02	ENSG00000110066
RABGAP1	7.80E-02	ENSG00000011454
KHSRP	7.80E-02	ENSG00000088247
U2SURP	7.70E-02	ENSG00000163714
RBM25	7.70E-02	ENSG00000119707
GIGYF2	7.70E-02	ENSG00000204120
MBTD1	7.70E-02	ENSG00000011258
CHD7	7.60E-02	ENSG00000171316
RAD54L2	7.60E-02	ENSG00000164080
CNOT3	7.60E-02	ENSG00000088038
AHDC1	7.60E-02	ENSG00000126705
GREB1L	7.50E-02	ENSG00000141449
PTCH1	7.50E-02	ENSG00000185920
EIF4G1	7.40E-02	ENSG00000114867
NBEA	7.40E-02	ENSG00000172915
SMARCA5	7.40E-02	ENSG00000153147
TSC2	7.40E-02	ENSG00000103197
SUPT5H	7.40E-02	ENSG00000196235
GGNBP2	7.30E-02	ENSG00000005955
CASK	7.30E-02	ENSG00000147044
TLE3	7.30E-02	ENSG00000140332
CHD6	7.30E-02	ENSG00000124177
UBR5	7.30E-02	ENSG00000104517
HDAC6	7.20E-02	ENSG00000094631
EHMT1	7.20E-02	ENSG00000181090
JMJD1C	7.20E-02	ENSG00000171988
MAP3K12	7.20E-02	ENSG00000139625
ARID1A	7.10E-02	ENSG00000117713
GLTSCR1L	7.10E-02	ENSG00000112624
SCN1A	7.10E-02	ENSG00000144285
MED12	7.10E-02	ENSG00000184634
TJP1	7.10E-02	ENSG00000104067
SPEN	7.10E-02	ENSG00000065526
WDFY3	7.10E-02	ENSG00000163625
KMT2B	7.00E-02	ENSG00000272333
SIN3A	7.00E-02	ENSG00000169375
CHD2	7.00E-02	ENSG00000173575
KAT6A	6.90E-02	ENSG00000083168
PRPF3	6.80E-02	ENSG00000117360
EIF3B	6.70E-02	ENSG00000106263
PPFIA1	6.70E-02	ENSG00000131626
ZSWIM6	6.70E-02	ENSG00000130449
CREBBP	6.60E-02	ENSG00000005339
SF3B1	6.60E-02	ENSG00000115524
KMT2A	6.50E-02	ENSG00000118058
MED13L	6.40E-02	ENSG00000123066
RPRD2	6.40E-02	ENSG00000163125
ATP1A3	6.20E-02	ENSG00000105409
ASH1L	6.20E-02	ENSG00000116539
ANKRD17	6.20E-02	ENSG00000132466
SMC1A	6.20E-02	ENSG00000072501
NPEPPS	6.20E-02	ENSG00000141279
CHERP	6.20E-02	ENSG00000085872
GRIN2B	6.10E-02	ENSG00000273079
USP7	6.10E-02	ENSG00000187555
TRIP12	6.00E-02	ENSG00000153827
KMT2E	6.00E-02	ENSG00000005483
HCFC1	6.00E-02	ENSG00000172534
UBTF	6.00E-02	ENSG00000108312
HUWE1	6.00E-02	ENSG00000086758
KDM3B	6.00E-02	ENSG00000120733
TRRAP	6.00E-02	ENSG00000196367
TOP1	5.90E-02	ENSG00000198900
LRP1	5.80E-02	ENSG00000123384
AGO1	5.70E-02	ENSG00000092847
ARHGAP35	5.70E-02	ENSG00000160007
TNPO1	5.60E-02	ENSG00000083312
COL5A1	5.50E-02	ENSG00000130635
SMARCA4	5.50E-02	ENSG00000127616
ZC3H4	5.40E-02	ENSG00000130749
SMG1	5.30E-02	ENSG00000157106
SYNGAP1	5.20E-02	ENSG00000197283
PRKDC	5.20E-02	ENSG00000253729
HDAC4	5.20E-02	ENSG00000068024
XPO1	5.10E-02	ENSG00000082898
PRR12	5.10E-02	ENSG00000126464
USP9X	5.10E-02	ENSG00000124486
POLA1	5.10E-02	ENSG00000101868
FBN1	4.90E-02	ENSG00000166147
BRD4	4.80E-02	ENSG00000141867
HELZ	4.80E-02	ENSG00000198265
KDM2A	4.50E-02	ENSG00000173120
RSF1	4.40E-02	ENSG00000048649
NCKAP1	4.40E-02	ENSG00000061676
TAF1	4.30E-02	ENSG00000147133
FNDC3B	4.20E-02	ENSG00000075420
RLF	4.00E-02	ENSG00000117000
PCF11	4.00E-02	ENSG00000165494
CNOT1	3.80E-02	ENSG00000125107
SMC3	3.70E-02	ENSG00000108055
NIPBL	3.20E-02	ENSG00000164190
MED13	3.00E-02	ENSG00000108510
MPP1	2.68E-01	ENSG00000130830
STX1B	2.68E-01	ENSG00000099365
ACRC	2.68E-01	ENSG00000147174
SWT1	2.68E-01	ENSG00000116668
LPCAT3	2.68E-01	ENSG00000111684
ATP6V0A1	2.68E-01	ENSG00000033627
ATP6V0D1	2.68E-01	ENSG00000159720
CPE	2.69E-01	ENSG00000109472
DPP8	2.69E-01	ENSG00000074603
PPP1R13B	2.69E-01	ENSG00000088808
RALA	2.69E-01	ENSG00000006451
TERF2	2.69E-01	ENSG00000132604
SAE1	2.69E-01	ENSG00000142230
INHBB	2.69E-01	ENSG00000163083
WNT5A	2.69E-01	ENSG00000114251
TRIM39	2.69E-01	ENSG00000204599
L3MBTL3	2.69E-01	ENSG00000198945
GPRASP2	2.69E-01	ENSG00000158301
LSAMP	2.69E-01	ENSG00000185565
SRPK2	2.69E-01	ENSG00000135250
PABPC1	2.70E-01	ENSG00000070756
FOXJ3	2.70E-01	ENSG00000198815
NABP2	2.70E-01	ENSG00000139579
GRHL2	2.70E-01	ENSG00000083307
GTF2I	2.70E-01	ENSG00000077809
FGFR2	2.70E-01	ENSG00000066468
HNRNPH3	2.70E-01	ENSG00000096746
TRIM2	2.70E-01	ENSG00000109654
TGFB3	2.70E-01	ENSG00000119699
SLC8A1	2.71E-01	ENSG00000183023
APPBP2	2.71E-01	ENSG00000062725
HSP90B1	2.71E-01	ENSG00000166598
RAB10	2.71E-01	ENSG00000084733
FBXO28	2.71E-01	ENSG00000143756
SUGP1	2.71E-01	ENSG00000105705
CHAMP1	2.71E-01	ENSG00000198824
ODF1	2.71E-01	ENSG00000155087
LSM12	2.71E-01	ENSG00000161654
MCMBP	2.71E-01	ENSG00000197771
MYO16	2.72E-01	ENSG00000041515
ADCY1	2.72E-01	ENSG00000164742
DCAF15	2.72E-01	ENSG00000132017
FRYL	2.72E-01	ENSG00000075539
RPL15	2.72E-01	ENSG00000174748
COPS6	2.72E-01	ENSG00000168090
PKNOX2	2.72E-01	ENSG00000165495
RBPMS	2.72E-01	ENSG00000157110
RPS10	2.73E-01	ENSG00000124614
TCF7L2	2.73E-01	ENSG00000148737
ATAD2	2.73E-01	ENSG00000156802
SPRY2	2.73E-01	ENSG00000136158
PLXNC1	2.73E-01	ENSG00000136040
SLC4A4	2.73E-01	ENSG00000080493
OMG	2.73E-01	ENSG00000126861
GMDS	2.73E-01	ENSG00000112699
TAF7L	2.73E-01	ENSG00000102387
BANP	2.73E-01	ENSG00000172530
CDC27	2.73E-01	ENSG00000004897
RFX1	2.73E-01	ENSG00000132005
DPYSL2	2.74E-01	ENSG00000092964
SPIN1	2.74E-01	ENSG00000106723
PPP1CA	2.74E-01	ENSG00000172531
TAOK1	2.74E-01	ENSG00000160551
FBXO42	2.74E-01	ENSG00000037637
FBXO45	2.74E-01	ENSG00000174013
KCNH2	2.74E-01	ENSG00000055118
LMX1A	2.74E-01	ENSG00000162761
OGDH	2.74E-01	ENSG00000105953
SLTM	2.74E-01	ENSG00000137776
FMN2	2.74E-01	ENSG00000155816
ADD2	2.74E-01	ENSG00000075340
KCNN2	2.74E-01	ENSG00000080709
VWC2	2.74E-01	ENSG00000188730
ERP44	2.74E-01	ENSG00000023318
IQGAP1	2.75E-01	ENSG00000140575
QRICH1	2.75E-01	ENSG00000198218
SSRP1	2.75E-01	ENSG00000149136
EIF3G	2.75E-01	ENSG00000130811
RQCD1	2.75E-01	ENSG00000144580
[truncated: 17,705 more rows]
